# Supplementary material for: Age-dependent remodelling of arterial chemoafferent innervation in hypertension
Source: Cardiovasc Res. 2025 Oct 29;121(15):2347–59. doi: 10.1093/cvr/cvaf207 (PMC12687876; doi:10.1093/cvr/cvaf207)
Supplement: cvaf207_Supplementary_Data [file cvaf207_supplementary_data.zip]

Archive with 4 entries (4 files):
- manuscript_text_CVR-2025-0673R1_supplementary.docx
- Supp_dataset_1.csv
- Supp_file_1_Wistar_3D_CVR-2025-0673_revised.html
- Supp_file_2_SHR_3d.html
