# Supplementary material for: Age-dependent remodelling of arterial chemoafferent innervation in hypertension
Source: Cardiovasc Res. 2025 Oct 29;121(15):2347–59. doi: 10.1093/cvr/cvaf207 (PMC12687876; doi:10.1093/cvr/cvaf207)
Supplement: cvaf207_Supplementary_Data [file cvaf207_supplementary_data.zip › Supp_dataset_1.csv]

	Image	Strain	Age_group	Age_day	Sample_ID	Section	SectionFromWides	CB_area_um2	TH_area_inCBarea_um2	THinCBarea_perct	TL_area_inCBarea_um2	TLinCBarea_perct	NF_area_inCBarea_um2	NFinCBarea_perct	TH_area_inNFarea_um2	THinNFarea_perct	perctNF_withoutTH_perct	SensoryFibreArea_inCBarea_perct	MotorFibreArea_inCBarea_perct	Remaining_perct	CB_area_NucleiCount_um2	TH_area_NucleiCount_um2	nucleiDetected_inTHarea_n	nucleiDetected_outsideTHarea_n	Tharea_perNuclei_um2
1	MAX_SA10R_01_composite.tif	SHR	Aged	80	SA10R	1	-19	897.39	502.115	55.953	NA	NA	325.431	NA	263.983	81.11796356	18.88203644	NA	NA	NA	897.5484824	897.5484824	21	0	42.74040392
2	MAX_SA10R01_02_composite.tif	SHR	Aged	80	SA10R	2	-18	2515.697	929.051	36.93	331.372	13.17217455	219.093	8.709037694	116.557	53.19978274	46.80021726	4.075848562	4.633189132	41.18878776	2515.71036	2515.71036	38	0	66.20290421
3	MAX_SA10R02_03_composite.tif	SHR	Aged	80	SA10R	3	-17	6251.205	2180.1	34.875	1258.205	20.12739944	762.56	12.19860811	426.144	55.88334033	44.11665967	5.381618424	6.816989684	32.79899245	6251.204688	2076.977096	37	86	56.13451611
4	MAX_SA10R03_04_composite.tif	SHR	Aged	80	SA10R	4	-16	4173.561	1805.184	43.253	2159.45	51.74118696	195.618	4.687076576	94.165	48.13718574	51.86281426	2.430849819	2.256226757	0.318736462	4173.560834	4173.560834	81	0	51.52544239
5	MAX_SA10R04_05_composite.tif	SHR	Aged	80	SA10R	5	-15	3878.233	1406.978	36.279	1171.883	30.21693127	333.854	8.60840491	160.761	48.15308488	51.84691512	4.463192387	4.145212523	24.89566382	3878.19371	3878.19371	85	0	45.62580835
6	MAX_SA10R05_06_composite.tif	SHR	Aged	80	SA10R	6	-14	15051.167	5437.338	36.126	5715.554	37.97415842	1137.132	7.555108517	580.621	51.06012319	48.93987681	3.697460802	3.857647716	18.34473307	15050.70324	15026.85617	335	0	44.85628709
7	MAX_SA10R06_07_composite.tif	SHR	Aged	80	SA10R	7	-13	15806.94	5939.69	37.576	3597.931	22.76171732	1094.143	6.921915311	594.035	54.29226344	45.70773656	3.163850815	3.758064496	32.74036737	15806.15683	15590.09614	316	0	49.33574728
8	MAX_SA10R07_08_composite.tif	SHR	Aged	80	SA10R	8	-12	35623.617	12271.856	34.449	8093.965	22.7207838	3975.699	11.1602901	2018.203	50.76347581	49.23652419	5.494938933	5.665351163	31.6699261	35622.56806	35509.89715	778	0	45.64254132
9	MAX_SA10R08_09_composite.tif	SHR	Aged	80	SA10R	9	-11	45062.321	15170.418	33.665	8771.602	19.46549091	6514.898	14.45752872	3273.108	50.24035679	49.75964321	7.194014707	7.263514012	32.41198037	45064.14272	44642.02705	974	4	45.83370334
10	MAX_SA10R09_10_composite.tif	SHR	Aged	80	SA10R	10	-10	53576.224	15965.563	29.8	8403.684	15.68547272	6430.318	12.00218589	3488.635	54.25291564	45.74708436	5.490650106	6.511535789	42.51234138	53576.7256	52853.4511	954	0	55.40194036
11	MAX_SA10R10_11_composite.tif	SHR	Aged	80	SA10R	11	-9	51997.975	17456.301	33.571	9242.531	17.77479027	4664.849	8.971212821	2135.183	45.77174953	54.22825047	4.864931759	4.106281062	39.68299691	51998.15136	51838.66019	1081	0	47.95435725
12	MAX_SA10R11_12_composite.tif	SHR	Aged	80	SA10R	12	-8	64568.354	19681.926	30.482	11832.536	18.32559647	4523.496	7.005747738	1878.805	41.5343575	58.4656425	4.095955427	2.909792311	44.18665579	64570.1369	64302.69667	1088	0	59.10174326
13	MAX_SA10R12_13_composite.tif	SHR	Aged	80	SA10R	13	-7	72738.739	21689.804	29.819	10908.106	14.99628142	6368.369	8.755127031	2424.78	38.07536906	61.92463094	5.421580102	3.333546929	46.42959155	72739.68973	29259.50532	606	962	48.28301208
14	MAX_SA10R13_14_composite.tif	SHR	Aged	80	SA10R	14	-6	72514.788	21601	29.788	11397.281	15.71718171	5996.648	8.26955186	2145.349	35.77580342	64.22419658	5.311053243	2.958498617	46.22526643	72514.74808	28721.07464	565	1043	50.83376043
15	MAX_SA10R14_15_composite.tif	SHR	Aged	80	SA10R	15	-5	82477.417	24463.702	29.661	13255.859	16.07210735	8873.161	10.75829157	3317.919	37.39275102	62.60724898	6.735470389	4.02282118	43.50860108	82476.33593	75938.93265	1653	115	45.94006815
16	MAX_SA10R15_16_composite.tif	SHR	Aged	80	SA10R	16	-4	89734.938	27548.375	30.7	14076.064	15.68626927	9718.768	10.83052846	3582.404	36.86068028	63.13931972	6.838321992	3.992206469	42.78320227	89733.72324	82123.0276	1886	138	43.5434929
17	MAX_SA10R16_17_composite.tif	SHR	Aged	80	SA10R	17	-3	95120.863	29830.007	31.36	14957.267	15.72448623	7245.611	7.617267938	2173.05	29.99125954	70.00874046	5.332753341	2.284514597	45.29824584	95121.0702	94429.59519	1971	7	47.90948513
18	MAX_SA10R17_18_composite.tif	SHR	Aged	80	SA10R	18	-2	100403.856	33048.269	32.915	15644.225	15.58129899	10391.52	10.34972203	4062.47	39.09408826	60.90591174	6.303592563	4.046129463	41.15397898	100402.06	91544.52753	2036	165	44.96293101
19	MAX_SA10R18_19_composite.tif	SHR	Aged	80	SA10R	19	-1	101359.762	32135.193	31.704	15292.415	15.08726412	8836.509	8.717965419	3075.695	34.80667535	65.19332465	5.683531498	3.034433921	44.49077047	101359.0226	97809.2224	2111	80	46.33312288
20	MAX_SA10R19_20_composite.tif	SHR	Aged	80	SA10R	20	0	107895.151	32575.306	30.192	15727.643	14.5767839	8288.632	7.682117244	3240.39	39.09438856	60.90561144	4.678840479	3.003276764	47.54909886	107898.2666	102572.1125	2032	93	50.4784018
21	MAX_SA10R20_21_composite.tif	SHR	Aged	80	SA10R	21	1	105356.454	29413.501	27.918	13165.233	12.49589607	10549.852	10.01348432	2787.497	26.42214317	73.57785683	7.367707155	2.645777163	49.57261961	105355.6615	88280.3625	2168	403	40.7197244
22	MAX_SA10R21_22_composite.tif	SHR	Aged	80	SA10R	22	2	98499.754	28426.567	28.86	15071.368	15.30091943	10019.641	10.17224977	3404.373	33.97699578	66.02300422	6.716024895	3.456224875	45.6668308	98499.96492	96750.60074	2313	35	41.8290535
23	MAX_SA10R22_23_composite.tif	SHR	Aged	80	SA10R	23	3	88428.251	26640.633	30.127	13077.881	14.78925666	8849.289	10.00730977	2937.273	33.19219205	66.80780795	6.685664291	3.321645477	45.07643357	88428.41653	77645.92582	1924	218	40.3565103
24	MAX_SA10R23_24_composite.tif	SHR	Aged	80	SA10R	24	4	83982.283	23775.951	28.311	10734.696	12.78209596	7896.842	9.402985627	2662.305	33.71354017	66.28645983	6.23290629	3.170079337	49.50391842	83982.65295	81175.32552	1896	50	42.81399025
25	MAX_SA10R24_25_composite.tif	SHR	Aged	80	SA10R	25	5	73411.438	21090.277	28.729	9889.669	13.4715642	6741.754	9.183519876	2192.775	32.52528941	67.47471059	6.196553458	2.986966418	48.61591592	73410.85742	62036.55039	1526	283	40.65304744
26	MAX_SA10R25_26_composite.tif	SHR	Aged	80	SA10R	26	6	81240.575	24359.054	29.984	11873.201	14.61486579	8396.845	10.33577741	2968.221	35.34924129	64.65075871	6.682158515	3.653618897	45.0653568	81241.05031	63459.17334	1734	462	36.59698578
27	MAX_SA10R26_27_composite.tif	SHR	Aged	80	SA10R	27	7	86590.112	22514.762	26.002	11952.288	13.80329431	10082.725	11.64419905	3253.197	32.26505731	67.73494269	7.887191554	3.757007498	48.55050664	86591.80183	73848.32371	1767	238	41.79305247
28	MAX_SA10R27_28_composite.tif	SHR	Aged	80	SA10R	28	8	53608.281	18214.742	33.977	9755.895	18.19848504	5207.63	9.7142268	1549.202	29.74869566	70.25130434	6.824371033	2.889855767	38.11028816	53608.49268	47837.2023	1031	108	46.39883831
29	MAX_SA10R28_29_composite.tif	SHR	Aged	80	SA10R	29	9	57760.506	15554.998	26.93	7206.768	12.47698211	6276.132	10.86578431	1920.606	30.60174643	69.39825357	7.54066455	3.325119763	49.72723358	57760.82289	44650.23314	1117	349	39.97335106
30	MAX_SA10R29_30_composite.tif	SHR	Aged	80	SA10R	30	10	53876.833	15299.254	28.397	5939.954	11.02506155	5490.203	10.19028531	1609.672	29.31898875	70.68101125	7.202596708	2.987688604	50.38765314	53877.535	47243.01775	1159	121	40.76187899
31	MAX_SA10R30_31_composite.tif	SHR	Aged	80	SA10R	31	11	44195.298	15053.412	34.061	5011.326	11.33904788	4687.796	10.60700168	1667.185	35.56436756	64.43563244	6.834688613	3.772313064	43.99295045	44195.43764	37526.85849	936	133	40.09279753
32	MAX_SA10R31_32_composite.tif	SHR	Aged	80	SA10R	32	12	31194.919	9257.319	29.676	3537.461	11.33986275	2321.638	7.442359443	596.966	25.71313874	74.28686126	5.528695234	1.913664209	51.54177781	31196.06804	25742.28903	590	112	43.63099835
33	MAX_SA10R32_33_composite.tif	SHR	Aged	80	SA10R	33	13	19132.702	6264.197	32.741	2465.657	12.88713429	1974.105	10.31796241	712.678	36.10132186	63.89867814	6.593041589	3.724920819	44.0539033	19132.12713	17836.90206	420	12	42.46881444
34	MAX_SA10R33_34_composite.tif	SHR	Aged	80	SA10R	34	14	26992.761	8118.866	30.078	4253.176	15.75672826	2615.988	9.691442828	684.556	26.16816285	73.83183715	7.155370286	2.536072542	44.47382891	26993.09189	19822.71417	507	148	39.09805555
35	MAX_SA10R34_35_composite.tif	SHR	Aged	80	SA10R	35	15	19772.13	6623.638	33.5	2105.714	10.64990975	1078.088	5.452563785	268.208	24.87811756	75.12188244	4.096068557	1.356495228	50.39752647	19771.57505	14297.20966	316	132	45.24433435
36	MAX_SA10R35_36_composite.tif	SHR	Aged	80	SA10R	36	16	12964.888	3535.612	27.271	2171.518	16.74922298	1045.74	8.065939328	296.833	28.38497141	71.61502859	5.776424756	2.289514572	47.91383769	12965.86267	6840.246939	176	142	38.86503943
37	MAX_SA10R36_37_composite.tif	SHR	Aged	80	SA10R	37	17	6818.041	1852.979	27.178	1095.146	16.06247308	613.76	9.001999255	176.869	28.81729015	71.18270985	6.40786701	2.594132244	47.75752767	6818.001669	4580.134562	122	56	37.54208657
38	MAX_SA10R37_38_composite.tif	SHR	Aged	80	SA10R	38	18	2120.211	846.505	39.926	112.253	5.294425885	263.561	12.43088542	55.057	20.88966122	79.11033878	9.834115567	2.59676985	42.3486887	2120.537307	1885.733068	40	12	47.14332669
39	MAX_SA10R38_39_composite.tif	SHR	Aged	80	SA10R	39	19	5876.843	1955.621	33.277	645.606	10.98559209	440.192	7.49028007	210.431	47.80436719	52.19563281	3.909599082	3.580680988	48.24712784	5876.340076	4110.176624	88	31	46.70655255
40	MAX_SA10R39_40_composite.tif	SHR	Aged	80	SA10R	40	20	4370.472	1256.806	28.757	803.621	18.38751055	364.776	8.346375403	119.013	32.6263241	67.3736759	5.623259913	2.72311549	44.50911405	4370.921156	3642.505147	90	9	40.47227941
41	MAX_SA10R40_41_composite.tif	SHR	Aged	80	SA10R	41	21	4347.05	1768.004	40.671	510.327	11.73961652	65.488	1.506492909	15.448	23.58905448	76.41094552	1.151125476	0.355367433	46.08289057	4347.208342	3931.132489	94	3	41.82055839
42	MAX_SA1R_01_composite.tif	SHR	Aged	74	SA1R	1	-19	11524.375	2077.934	18.031	3732.576	32.388533	601.614	5.220361191	156.193	25.962328	74.037672	3.865033896	1.355327295	44.36010581	11523.47683	3689.08566	143	211	25.79780182
43	MAX_SA1R01_02_composite.tif	SHR	Aged	74	SA1R	2	-18	11855.192	2154.328	18.172	3018.815	25.46407515	748.538	6.314009929	124.558	16.64017057	83.35982943	5.263347907	1.050662022	50.04991492	11854.71684	3594.775241	124	243	28.99012291
44	MAX_SA1R02_03_composite.tif	SHR	Aged	74	SA1R	3	-17	11305.979	1993.57	17.633	2855.466	25.25662469	672.567	5.948861691	107.211	15.940568	84.059432	5.0005046	0.948268169	51.16151362	11304.39127	2719.224317	90	239	30.21360352
45	MAX_SA1R03_04_composite.tif	SHR	Aged	74	SA1R	4	-16	19031.197	3734.425	19.623	4270.287	22.43835214	1149.411	6.039614849	295.724	25.7283078	74.2716922	4.485724151	1.553890699	51.89903301	19032.35845	2866.120014	82	421	34.95268309
46	MAX_SA1R04_05_composite.tif	SHR	Aged	74	SA1R	5	-15	19095.945	4061.361	21.268	5384.657	28.19790799	1338.084	7.007163039	211.118	15.77763429	84.22236571	5.901598481	1.105564558	43.52692898	19095.31095	10582.83426	321	242	32.96833101
47	MAX_SA1R05_06_composite.tif	SHR	Aged	74	SA1R	6	-14	27021.359	4298.436	15.908	6170.349	22.8350802	2002.624	7.411263068	376.844	18.81751143	81.18248857	6.016647793	1.394615275	53.84565673	27023.3126	7986.731799	279	678	28.62627885
48	MAX_SA1R06_07_composite.tif	SHR	Aged	74	SA1R	7	-13	31275.036	5375.573	17.188	7577.406	24.22828866	2840.864	9.083487546	482.601	16.98782483	83.01217517	7.540400593	1.543086953	49.5002238	31276.40906	8237.856428	272	701	30.28623687
49	MAX_SA1R07_08_composite.tif	SHR	Aged	74	SA1R	8	-12	35888.842	6114.447	17.037	7791.455	21.7099649	2312.659	6.443949905	377.16	16.3085003	83.6914997	5.393038315	1.05091159	54.8090852	35887.99679	11842.6589	376	714	31.49643324
50	MAX_SA1R08_09_composite.tif	SHR	Aged	74	SA1R	9	-11	30165.076	5356.086	17.756	7897.291	26.18024566	2097.713	6.954111437	213.415	10.17369869	89.82630131	6.246621093	0.707490344	49.1096429	30164.33159	11247.7452	352	560	31.95382158
51	MAX_SA1R09_10_composite.tif	SHR	Aged	74	SA1R	10	-10	42132.547	7980.418	18.941	10039.34	23.82799217	4074.933	9.671698699	568.025	13.93949299	86.06050701	8.323512936	1.348185762	47.55930913	42131.70211	13126.61362	434	871	30.24565349
52	MAX_SA1R10_11_composite.tif	SHR	Aged	74	SA1R	11	-9	41395.232	7521.134	18.169	12460.978	30.10244755	3796.506	9.171360605	667.339	17.57771488	82.42228512	7.559244987	1.612115618	42.55719185	41393.41859	20159.81453	647	712	31.15890963
53	MAX_SA1R11_12_composite.tif	SHR	Aged	74	SA1R	12	-8	49694.188	7950.209	15.998	11071.27	22.2788025	6388.042	12.85470647	922.423	14.43983931	85.56016069	10.99850751	1.856198958	48.86849103	49694.24123	7117.97213	237	1387	30.03363768
54	MAX_SA1R12_13_composite.tif	SHR	Aged	74	SA1R	13	-7	44959.336	6853.135	15.243	9740.051	21.66413445	4143.933	9.217068953	560.578	13.5276801	86.4723199	7.97021335	1.246855603	53.87579659	44958.861	9711.39229	348	1191	27.90629968
55	MAX_SA1R13_14_composite.tif	SHR	Aged	74	SA1R	14	-6	46943.608	7133.332	15.196	11363.112	24.20587697	2660.509	5.667457431	238.105	8.949603253	91.05039675	5.160242476	0.507214955	54.93066559	46943.7661	12247.62749	382	1122	32.06185206
56	MAX_SA1R14_15_composite.tif	SHR	Aged	74	SA1R	15	-5	53365.872	7869.723	14.747	11659.865	21.84891685	5094.743	9.546818611	640.906	12.57975132	87.42024868	8.34585257	1.200966041	53.85726454	53366.18892	15200.59554	478	1212	31.80040908
57	MAX_SA1R15_16_composite.tif	SHR	Aged	74	SA1R	16	-4	52820.583	9309.101	17.624	12525.172	23.71267277	4667.833	8.837147822	641.249	13.73761658	86.26238342	7.623134338	1.214013484	49.82617941	52819.89639	14911.85383	445	1117	33.50978389
58	MAX_SA1R16_17_composite.tif	SHR	Aged	74	SA1R	17	-3	51396.547	8678.467	16.885	12818.651	24.94068522	4323.284	8.41162345	579.934	13.41420087	86.58579913	7.283271384	1.128352066	49.76269133	51393.11382	12256.45001	370	1216	33.12554056
59	MAX_SA1R17_18_composite.tif	SHR	Aged	74	SA1R	18	-2	50701.059	6843.629	13.498	12257.175	24.17538261	5684.685	11.21216225	747.983	13.15786187	86.84213813	9.736881433	1.475280822	51.11445514	50697.04503	11301.04092	413	1534	27.36329521
60	MAX_SA1R18_19_composite.tif	SHR	Aged	74	SA1R	19	-1	52593.595	6965.309	13.244	12374.788	23.52907802	5194.294	9.876286266	535.73	10.31381743	89.68618257	8.857664132	1.018622135	53.35063572	52593.01388	10019.64939	324	1531	30.92484378
61	MAX_SA1R19_20_composite.tif	SHR	Aged	74	SA1R	20	0	64501.52	8784.99	13.62	14128.85	21.9046776	5360.997	8.31142739	639.137	11.92198018	88.07801982	7.320540663	0.990886726	56.16389502	64501.62588	14518.02303	433	1488	33.52892155
62	MAX_SA1R20_21_composite.tif	SHR	Aged	74	SA1R	21	1	60371.583	9523.863	15.775	13490.346	22.34552306	4825.927	7.993706244	674.653	13.97975974	86.02024026	6.876205317	1.117500928	53.8857707	60371.82021	20732.55569	634	1171	32.70119194
63	MAX_SA1R21_22_composite.tif	SHR	Aged	74	SA1R	22	2	50234.091	9077.677	18.071	12532.803	24.94880021	4227.192	8.414986548	695.25	16.44708828	83.55291172	7.030966281	1.384020266	48.56521324	50232.71751	13667.57762	451	1176	30.30505015
64	MAX_SA1R22_23_composite.tif	SHR	Aged	74	SA1R	23	3	49917.374	8646.146	17.321	11429.84	22.89751861	4259.883	8.533868388	623.98	14.64782014	85.35217986	7.283842696	1.250025692	51.247613	49917.74375	22648.91034	681	853	33.25831181
65	MAX_SA1R23_24_composite.tif	SHR	Aged	74	SA1R	24	4	45114.156	7298.028	16.177	9234.425	20.46901864	3049.79	6.760161932	416.11	13.64389024	86.35610976	5.837812859	0.922349074	56.59381943	45114.06374	7657.566836	255	1187	30.02967387
66	MAX_SA1R24_25_composite.tif	SHR	Aged	74	SA1R	25	5	53907.728	7215.403	13.385	11731.373	21.76195035	5924.401	10.98989184	774.733	13.07698449	86.92301551	9.552745387	1.437146451	53.86315782	53906.3552	5064.930253	166	1748	30.51162803
67	MAX_SA1R25_26_composite.tif	SHR	Aged	74	SA1R	26	6	58224.517	8507.857	14.612	14481.875	24.8724691	4817.002	8.273150639	690.18	14.32799903	85.67200097	7.087773695	1.185376944	52.24238026	58223.88291	12883.95944	433	1460	29.75510263
68	MAX_SA1R26_27_composite.tif	SHR	Aged	74	SA1R	27	7	60461.918	6758.258	11.178	13212.79	21.85307783	7060.768	11.67804171	721.947	10.22476592	89.77523408	10.48398928	1.194052428	55.29088046	60462.07677	11055.63151	353	1493	31.31906943
69	MAX_SA1R27_28_composite.tif	SHR	Aged	74	SA1R	28	8	51543.682	7891.35	15.31	12261.215	23.78800762	4889.144	9.485438002	678.561	13.87893259	86.12106741	8.168960456	1.316477546	51.41655438	51543.94633	11186.71146	346	1320	32.33153602
70	MAX_SA1R28_29_composite.tif	SHR	Aged	74	SA1R	29	9	50049.828	9213.59	18.409	10679.824	21.33838302	4876.442	9.743174342	1134.254	23.25986857	76.74013143	7.476924796	2.266249546	50.50944264	50049.56375	12023.31279	369	1188	32.5835035
71	MAX_SA1R29_30_composite.tif	SHR	Aged	74	SA1R	30	10	42839.971	7107.269	16.59	8562.438	19.98703034	3632.206	8.478544488	804.572	22.15105641	77.84894359	6.600457316	1.878087172	54.94442518	NA	NA	NA	NA	NA
72	MAX_SA1R30_31_composite.tif	SHR	Aged	74	SA1R	31	11	45243.045	7067.976	15.622	9305.669	20.56817573	5454.634	12.05629285	807.028	14.79527316	85.20472684	10.27253139	1.78376146	51.75353142	45244.47101	3890.353256	138	1433	28.19096562
73	MAX_SA1R31_32_composite.tif	SHR	Aged	74	SA1R	32	12	41530.749	6385.348	15.375	8525.469	20.52808872	3936.433	9.478357831	643.309	16.34243489	83.65756511	7.929363374	1.548994457	54.61855345	41531.54083	8397.735406	283	1163	29.6739767
74	MAX_SA1R32_33_composite.tif	SHR	Aged	74	SA1R	33	13	37453.042	5597.043	14.944	6817.275	18.20219303	2219.049	5.924883218	416.136	18.7528982	81.2471018	4.813795899	1.111087318	60.92892375	37453.20094	8751.298233	277	915	31.59313441
75	MAX_SA1R33_34_composite.tif	SHR	Aged	74	SA1R	34	14	8909.945	1466.26	16.456	2015.087	22.61615532	837.395	9.39843063	133.272	15.91506995	84.08493005	7.902663821	1.495766809	51.52941405	8908.201695	2709.392857	72	211	37.63045635
76	MAX_SA1R34_35_composite.tif	SHR	Aged	74	SA1R	35	15	35949.893	5741.485	15.971	7056.912	19.62985537	2799.564	7.787405654	556.855	19.89077585	80.10922415	6.238430251	1.548975403	56.61173898	35950.9493	6750.913573	187	803	36.1011421
77	MAX_SA1R35_36_composite.tif	SHR	Aged	74	SA1R	36	16	25903.899	3853.728	14.877	6762.535	26.1062437	2064.229	7.968796512	295.433	14.31202643	85.68797357	6.828300249	1.140496263	51.04795979	25903.8988	5805.530534	166	636	34.97307551
78	MAX_SA1R36_37_composite.tif	SHR	Aged	74	SA1R	37	17	11137.312	1965.893	17.651	2787.417	25.0277356	1449.307	13.01307712	256.167	17.67513715	82.32486285	10.71299789	2.300079229	44.30818728	11136.85644	2594.061083	101	328	25.6837731
79	MAX_SA1R37_38_composite.tif	SHR	Aged	74	SA1R	38	18	8520.452	1457.599	17.107	2028.607	23.80867823	543.229	6.375588995	62.636	11.53031226	88.46968774	5.640463675	0.73512532	52.70873278	8519.712926	1065.699053	23	185	46.33474145
80	MAX_SA1R38_39_composite.tif	SHR	Aged	74	SA1R	39	19	4624.474	822.528	17.786	1080.781	23.3708958	568.421	12.2915817	208.24	36.63481821	63.36518179	7.788583091	4.502998611	46.55152249	4625.467259	778.8503504	23	96	33.86305871
81	MAX_SA1R39_40_composite.tif	SHR	Aged	74	SA1R	40	20	4806.571	582.469	12.118	1344.395	27.96993948	475.313	9.888816789	107.87	22.69451919	77.30548081	7.644597365	2.244219424	50.02324373	4806.36024	1483.384449	43	86	34.49731277
82	MAX_SA1R40_41_composite.tif	SHR	Aged	74	SA1R	41	21	6126.778	852.737	13.918	1214.899	19.82932954	772.172	12.60323126	248.008	32.11823273	67.88176727	8.555296112	4.047935146	53.6494392	6127.248463	2069.062003	80	133	25.86327504
83	MAX_SA1R41_42_composite.tif	SHR	Aged	74	SA1R	42	22	2814.061	635.968	22.6	808.876	28.74408195	NA	NA	NA	NA	NA	NA	NA	48.65591805	2814.677173	1116.577678	32	49	34.89305243
84	MAX_SA2R_01_composite.tif	SHR	Aged	74	SA2R	1	-20	3805.907	1028.84	27.033	757.173	19.89467951	43.385	1.139938522	27.278	62.8742653	37.1257347	0.423210551	0.71672797	51.93238197	3805.827378	1929.390547	49	33	39.37531728
85	MAX_SA2R01_02_composite.tif	SHR	Aged	74	SA2R	2	-19	6821.949	2244.637	32.903	3491.118	51.17478891	592.952	8.691826925	290.099	48.92453352	51.07546648	4.439391148	4.252435778	7.230384169	6821.896591	6249.244307	147	9	42.51186603
86	MAX_SA2R02_03_composite.tif	SHR	Aged	74	SA2R	3	-18	10595.244	2695.445	25.44	4794.53	45.2517186	456.987	4.313133327	153.368	33.5606921	66.4393079	2.865615931	1.447517396	24.99514807	10595.49724	2820.854138	77	196	36.63446932
87	MAX_SA2R03_04_composite.tif	SHR	Aged	74	SA2R	4	-17	11226.987	3211.264	28.603	5330.92	47.48308696	1096.704	9.768462367	316.453	28.85491436	71.14508564	6.949780916	2.81868145	14.14545068	11227.14149	7831.369146	210	88	37.29223403
88	MAX_SA2R04_05_composite.tif	SHR	Aged	74	SA2R	5	-16	17731.851	4143.986	23.37	7138.613	40.2587017	801.324	4.519122115	144.442	18.02541793	81.97458207	3.704531467	0.814590648	31.85217618	17732.24951	7229.146414	224	283	32.27297506
89	MAX_SA2R05_06_composite.tif	SHR	Aged	74	SA2R	6	-15	24694.387	5546.211	22.459	7222.796	29.24873576	632.72	2.562201686	143.518	22.68270325	77.31729675	1.981025081	0.581176605	45.73006256	24693.8884	15119.80853	398	220	37.98946867
90	MAX_SA2R06_07_composite.tif	SHR	Aged	74	SA2R	7	-14	27292.656	6124.481	22.44	9418.714	34.51006747	1341.649	4.915787602	189.861	14.15131678	85.84868322	4.220138927	0.695648676	38.13414493	27292.67663	12029.53327	338	435	35.59033513
91	MAX_SA2R07_08_composite.tif	SHR	Aged	74	SA2R	8	-13	30407.221	7209.593	23.71	8675.959	28.53256139	1309.116	4.305279986	166.623	12.72790188	87.27209812	3.757308174	0.547971812	43.45215862	30407.09771	16980.04364	478	349	35.52310386
92	MAX_SA2R08_09_composite.tif	SHR	Aged	74	SA2R	9	-12	41143.105	9399.913	22.847	14542.372	35.34583012	1726.758	4.196955966	278.084	16.10439911	83.89560089	3.521061427	0.675894539	37.61021391	41143.73643	19606.95231	537	551	36.51201548
93	MAX_SA2R09_10_composite.tif	SHR	Aged	74	SA2R	10	-11	50336.019	11149.828	22.151	14452.379	28.71180377	2076.271	4.124821631	295.961	14.25444944	85.74555056	3.536851017	0.587970614	45.0123746	50338.83324	27380.46042	731	649	37.4561702
94	MAX_SA2R10_11_composite.tif	SHR	Aged	74	SA2R	11	-10	73520.549	16033.506	21.808	19862.096	27.01570686	3569.808	4.855524134	585.823	16.41049042	83.58950958	4.058708811	0.796815323	46.32076901	73520.70743	37245.05418	1038	1002	35.88155508
95	MAX_SA2R11_12_composite.tif	SHR	Aged	74	SA2R	12	-9	91586.069	18327.945	20.012	22881.518	24.98362278	5557.777	6.068365048	661.239	11.89754465	88.10245535	5.346378607	0.721986441	48.93601217	91589.13208	25603.13195	681	1841	37.59637584
96	MAX_SA2R12_13_composite.tif	SHR	Aged	74	SA2R	13	-8	101418.754	22714.367	22.397	23228.127	22.90318712	7252.371	7.150917078	993.826	13.70346332	86.29653668	6.170993779	0.979923299	47.54889581	101419.6513	41429.13682	1163	1773	35.62264559
97	MAX_SA2R13_14_composite.tif	SHR	Aged	74	SA2R	14	-7	106152.813	21479.426	20.234	28900.533	27.22540476	6169.213	5.811634026	733.935	11.89673626	88.10326374	5.120239254	0.691394773	46.72896122	106152.4966	44737.05703	1222	1745	36.60970297
98	MAX_SA2R14_15_composite.tif	SHR	Aged	74	SA2R	15	-6	119106.664	24064.387	20.204	29293.273	24.59415117	8343.055	7.00469203	963.194	11.54485977	88.45514023	6.196010158	0.808681872	48.1971568	119106.6641	45675.8937	1204	2076	37.93678879
99	MAX_SA2R15_16_composite.tif	SHR	Aged	74	SA2R	16	-5	100978.403	20001.547	19.808	24128.739	23.89495009	6279.512	6.218668362	734.807	11.70165771	88.29834229	5.490981076	0.727687286	50.07838155	100978.9838	44119.58874	1248	1697	35.35223456
100	MAX_SA2R16_17_composite.tif	SHR	Aged	74	SA2R	17	-4	97381.924	19238.142	19.755	22242.223	22.84019671	6425.222	6.59796165	759.127	11.81479799	88.18520201	5.81842581	0.779535841	50.80684164	97383.71987	44129.46434	1200	1556	36.77455361
101	MAX_SA2R17_18_composite.tif	SHR	Aged	74	SA2R	18	-3	104632.764	19760.326	18.885	23242.545	22.21344836	7277.14	6.954934307	837.553	11.50937044	88.49062956	6.154465154	0.800469153	51.94661733	104632.9752	32330.09409	921	2205	35.10325091
102	MAX_SA2R18_19_composite.tif	SHR	Aged	74	SA2R	19	-2	101880.335	17888.176	17.558	25106.72	24.6433426	6552.606	6.431669075	716.956	10.9415399	89.0584601	5.727945437	0.703723638	51.36698832	101878.4863	32541.05631	953	2111	34.14591429
103	MAX_SA2R19_20_composite.tif	SHR	Aged	74	SA2R	20	-1	117547.164	20725.871	17.632	25861.49	22.00094764	9074.323	7.719729419	842.386	9.283182889	90.71681711	7.003092818	0.7166366	52.64732294	117548.1671	55326.84962	1524	1876	36.3037071
104	MAX_SA2R20_21_composite.tif	SHR	Aged	74	SA2R	21	0	119248.36	22129.336	18.557	27814.312	23.32469143	9301.364	7.799993224	1151.735	12.38243122	87.61756878	6.834164428	0.965828796	50.31831535	119248.3072	43581.122	1211	2271	35.98771429
105	MAX_SA2R21_22_composite.tif	SHR	Aged	74	SA2R	22	1	116126.243	23695.993	20.405	27218.64	23.4388363	7208.009	6.207045724	922.582	12.79940133	87.20059867	5.41258103	0.794464693	49.94911797	116124.9758	37822.51753	983	2181	38.47662007
106	MAX_SA2R22_23_composite.tif	SHR	Aged	74	SA2R	23	2	113187.703	21560.097	19.048	26887.373	23.75467678	6549.226	5.786163891	661.688	10.10330076	89.89669924	5.201570351	0.58459354	51.41115933	113187.5444	55143.40381	1412	1541	39.05340213
107	MAX_SA2R23_24_composite.tif	SHR	Aged	74	SA2R	24	3	108832.071	19410.206	17.835	27275.677	25.06216849	9178.892	8.433995527	1009.828	11.00163288	88.99836712	7.506118302	0.927877225	48.66883599	108831.8333	48907.2206	1444	1978	33.86926635
108	MAX_SA2R24_25_composite.tif	SHR	Aged	74	SA2R	25	4	102444.9	19271.89	18.812	26412.853	25.78249674	8969.411	8.755351413	1315.005	14.66099613	85.33900387	7.471729681	1.283621732	46.65015185	102444.6364	21885.87072	641	2637	34.14332406
109	MAX_SA2R25_26_composite.tif	SHR	Aged	74	SA2R	26	5	97720.03	17970.035	18.389	22214.47	22.73277034	7530.112	7.705801973	875.209	11.62278861	88.37721139	6.810172899	0.895629074	51.17242768	97718.76239	42551.81101	1253	1775	33.95994494
110	MAX_SA2R26_27_composite.tif	SHR	Aged	74	SA2R	27	6	93068.093	17666.495	18.982	23776.083	25.54697559	7365.813	7.91443422	973.255	13.2131375	86.7868625	6.868689144	1.045745076	47.55659019	93067.38709	9919.672019	268	2621	37.01370157
111	MAX_SA2R27_28_composite.tif	SHR	Aged	74	SA2R	28	7	83759.943	15763.661	18.82	21268.862	25.39264144	5829.999	6.960366484	660.764	11.33386129	88.66613871	6.171488202	0.788878283	48.82699207	83759.99544	29617.28528	833	1652	35.55496433
112	MAX_SA2R28_29_composite.tif	SHR	Aged	74	SA2R	29	8	96101.96	13176.508	13.711	23767.871	24.73193159	9852.014	10.2516265	910.699	9.243785078	90.75621492	9.303988181	0.947638321	51.30544191	96101.43231	30068.78057	854	2015	35.20934493
113	MAX_SA2R29_30_composite.tif	SHR	Aged	74	SA2R	30	9	78404.544	13702.785	17.477	21637.124	27.59677296	8662.386	11.04832138	1284.294	14.82609988	85.17390012	9.41028622	1.638035163	43.87790565	78401.71704	23500.381	687	1806	34.20725037
114	MAX_SA2R30_31_composite.tif	SHR	Aged	74	SA2R	31	10	72398.6	10761.155	14.864	18347.354	25.34213921	8214.747	11.34655504	843.389	10.2667678	89.7332322	10.18163058	1.16492446	48.44730574	72395.58987	12191.2116	355	2070	34.34144113
115	MAX_SA2R31_32_composite.tif	SHR	Aged	74	SA2R	32	11	53875.962	9931.259	18.434	12567.738	23.3271714	4613.7	8.563559385	595.831	12.91438542	87.08561458	7.45762832	1.105931064	49.67526921	53875.24863	11662.37453	358	1394	32.57646516
116	MAX_SA2R32_33_composite.tif	SHR	Aged	74	SA2R	33	12	50885.533	7390.846	14.524	12098.579	23.77606814	4269.97	8.391324112	450.755	10.55639735	89.44360265	7.505502595	0.885821516	53.30860775	50885.41403	12639.09377	376	1217	33.61461108
117	MAX_SA2R33_34_composite.tif	SHR	Aged	74	SA2R	34	13	34076.739	6256.116	18.359	9596.665	28.16192301	2068.006	6.068673414	331.161	16.01354155	83.98645845	5.096863875	0.971809538	47.41040358	34075.8678	13562.55271	393	582	34.51031223
118	MAX_SA2R34_35_composite.tif	SHR	Aged	74	SA2R	35	14	28619.359	5586.242	19.519	9037.17	31.57712232	3752.513	13.1117996	813.101	21.66817277	78.33182723	10.27071221	2.841087391	35.79207807	28619.99299	10042.88454	299	597	33.5882426
119	MAX_SA2R35_36_composite.tif	SHR	Aged	74	SA2R	36	15	24548.572	4025.554	16.398	6405.708	26.09401476	3001.863	12.22825914	391.631	13.04626494	86.95373506	10.63292806	1.595331085	45.2797261	24549.14916	10227.15565	319	468	32.06004905
120	MAX_SA2R36_37_composite.tif	SHR	Aged	74	SA2R	37	16	12082.999	2956.523	24.468	3243.876	26.84661316	944.42	7.816105919	172.09	18.22176574	81.77823426	6.391873408	1.42423251	40.86928092	12084.22678	7035.986784	241	205	29.19496591
121	MAX_SA2R37_38_composite.tif	SHR	Aged	74	SA2R	38	17	10033.689	1571.33	15.661	3211.027	32.00245692	486.588	4.849542377	57.46	11.80875813	88.19124187	4.276871647	0.57267073	47.4870007	10032.77792	3007.183506	104	221	28.91522602
122	MAX_SA2R38_39_composite.tif	SHR	Aged	74	SA2R	39	18	12653.928	2004.868	15.844	2671.124	21.10905009	707.925	5.594507887	88.118	12.44736377	87.55263623	4.898139139	0.696368748	57.45244202	12654.24532	3517.360343	80	203	43.96700429
123	MAX_SA2R39_40_composite.tif	SHR	Aged	74	SA2R	40	19	11444.628	1130.24	9.876	3274.454	28.61127509	382.125	3.338902759	24.188	6.329865882	93.67013412	3.127554692	0.211348067	58.17382215	11444.97846	2516.953812	100	282	25.16953812
124	MAX_SA2R40_41_composite.tif	SHR	Aged	74	SA2R	41	20	4805.726	860.157	17.899	1222.741	25.44341895	264.01	5.493654861	19.99	7.571682891	92.42831711	5.077692736	0.415962125	51.16392618	4806.126113	2018.118923	68	85	29.67821946
125	MAX_SA2R41_42_composite.tif	SHR	Aged	74	SA2R	42	21	972.278	152.655	15.701	494.035	50.81211341	28.202	2.900610731	8.028	28.46606624	71.53393376	2.074920959	0.825689772	30.58627586	972.2781736	479.78153	19	19	25.25165947
126	MAX_SA3R_01_composite.tif	SHR	Aged	77	SA3R	1	-29	5087.402	1535.048	30.174	2915.065	57.2996787	142.092	2.793016947	46.185	32.50358922	67.49641078	1.885186191	0.907830755	9.733304357	5087.903692	4617.043662	128	3	36.07065361
127	MAX_SA3R01_02_composite.tif	SHR	Aged	77	SA3R	2	-28	7474.448	2224.832	29.766	3376.515	45.17410516	324.401	4.340133211	141.062	43.48383636	56.51616364	2.452876788	1.887256423	20.71976162	7474.289436	6464.316496	166	15	38.94166564
128	MAX_SA3R02_03_composite.tif	SHR	Aged	77	SA3R	3	-27	8758.584	2134.84	24.374	4330.203	49.43953269	852.156	9.729380914	223.793	26.26197551	73.73802449	7.174253281	2.555127633	16.45708639	8758.821532	8033.105017	216	17	37.190301
129	MAX_SA3R03_04_composite.tif	SHR	Aged	77	SA3R	4	-26	13998.271	3337.645	23.843	5786.824	41.33956258	608.849	4.349458587	201.48	33.09194891	66.90805109	2.910137973	1.439320613	30.46797883	13998.78562	7844.251686	220	138	35.65568948
130	MAX_SA3R04_05_composite.tif	SHR	Aged	77	SA3R	5	-25	13368.086	3526.951	26.383	6371.538	47.66230558	880.86	6.589275383	277.107	31.4586881	68.5413119	4.516375792	2.072899591	19.36541903	13368.99653	10635.17863	322	58	33.02850505
131	MAX_SA3R05_06_composite.tif	SHR	Aged	77	SA3R	6	-24	12494.593	3204.874	25.65	4720.144	37.77749303	649.805	5.20068961	122.314	18.82318542	81.17681458	4.221754162	0.978935448	31.37181736	12495.32029	7995.941439	189	126	42.30656846
132	MAX_SA3R06_07_composite.tif	SHR	Aged	77	SA3R	7	-23	22702.827	4965.352	21.871	6723.956	29.61726308	1877.009	8.267732472	267.918	14.27366624	85.72633376	7.087623933	1.180108539	40.24400444	22703.54035	15644.11517	428	173	36.55167096
133	MAX_SA3R07_08_composite.tif	SHR	Aged	77	SA3R	8	-22	24408.407	6261.503	25.653	7709.543	31.58560491	1261.083	5.166592806	330.131	26.17837208	73.82162792	3.814062917	1.352529889	37.59480228	24409.30497	16735.32475	438	166	38.20850399
134	MAX_SA3R08_09_composite.tif	SHR	Aged	77	SA3R	9	-21	43547.922	12121.816	27.836	11550.596	26.52387409	3214.565	7.38167254	779.645	24.25351486	75.74648514	5.591357493	1.790315046	38.25845337	43549.18968	30358.48658	755	298	40.209916
135	MAX_SA3R09_10_composite.tif	SHR	Aged	77	SA3R	10	-20	47644.482	10476.68	21.989	15734.297	33.02438465	2823.858	5.926936093	486.245	17.2191732	82.7808268	4.906366702	1.020569391	39.05967926	47644.48238	24641.58184	751	636	32.81169353
136	MAX_SA3R10_11_composite.tif	SHR	Aged	77	SA3R	11	-19	51053.477	12994.015	25.452	13685.726	26.80664825	3584.173	7.020428795	767.867	21.42382636	78.57617364	5.51638432	1.504044475	40.72092295	51053.8463	36041.4909	1001	367	36.00548541
137	MAX_SA3R11_12_composite.tif	SHR	Aged	77	SA3R	12	-18	60754.183	15881.089	26.14	16378.794	26.95912148	4665.324	7.679016933	663.88	14.2300942	85.7699058	6.58628559	1.092731343	39.22186159	60756.98179	43180.25753	1247	483	34.62731157
138	MAX_SA3R12_13_composite.tif	SHR	Aged	77	SA3R	13	-17	69540.388	17640.406	25.367	21703.245	31.20955408	4808.526	6.914724146	940.01	19.54881808	80.45118192	5.562977302	1.351746844	36.50872177	69539.37514	32265.03666	930	1065	34.69358781
139	MAX_SA3R13_14_composite.tif	SHR	Aged	77	SA3R	14	-16	73222.634	17996.996	24.578	18929.849	25.85245568	5109.953	6.978652257	763.748	14.94628228	85.05371772	5.935603191	1.043049066	42.59089207	73223.47866	38953.80556	1120	995	34.78018354
140	MAX_SA3R14_15_composite.tif	SHR	Aged	77	SA3R	15	-15	73896.284	17340.695	23.466	19792.33	26.78393138	5453.709	7.380220905	918.779	16.84686513	83.15313487	6.136885043	1.243335862	42.36984771	73896.36276	44015.90554	1319	839	33.37066379
141	MAX_SA3R15_16_composite.tif	SHR	Aged	77	SA3R	16	-14	78255.824	18358.18	23.459	22039.053	28.16282786	6407.873	8.188365635	1000.19	15.60876753	84.39123247	6.910262679	1.278102956	40.18980651	78262.42516	37841.8364	1097	1187	34.49574877
142	MAX_SA3R16_17_composite.tif	SHR	Aged	77	SA3R	17	-13	80811.051	17368.342	21.493	21706.757	26.86112448	6962.167	8.615364995	1045.159	15.01197831	84.98802169	7.322028271	1.293336724	43.03051053	80811.68467	30777.96459	851	1385	36.16682091
143	MAX_SA3R17_18_composite.tif	SHR	Aged	77	SA3R	18	-12	78729.103	18495.678	23.493	25327.345	32.17024459	7793.198	9.898751164	1391.002	17.84892415	82.15107585	8.131930577	1.766820587	34.43800424	78735.04425	58712.2471	1622	571	36.19743964
144	MAX_SA3R18_19_composite.tif	SHR	Aged	77	SA3R	19	-11	80076.904	18372.229	22.943	20302.261	25.35345397	6431.48	8.031629195	961.267	14.94627986	85.05372014	6.831199418	1.200429777	43.67191683	80077.16838	44657.90982	1221	915	36.57486472
145	MAX_SA3R19_20_composite.tif	SHR	Aged	77	SA3R	20	-10	78119.382	18386.382	23.536	22097.49	28.28682132	7232.672	9.258485941	1184.03	16.37057508	83.62942492	7.742818549	1.515667392	38.91869274	78119.3825	37263.39151	1177	1399	31.65963595
146	MAX_SA3R20_21_composite.tif	SHR	Aged	77	SA3R	21	-9	86399.221	21082.408	24.401	26813.436	31.03434926	6994.699	8.095789428	1456.384	20.82125335	79.17874665	6.410144601	1.685644828	36.46886132	86399.24744	56891.91375	1617	718	35.18362013
147	MAX_SA3R21_22_composite.tif	SHR	Aged	77	SA3R	22	-8	86151.61	19857.871	23.05	23977.167	27.83136264	7793.937	9.04676883	1099.345	14.10513069	85.89486931	7.770710263	1.276058567	40.07186853	86150.50056	62500.60478	1906	678	32.79150303
148	MAX_SA3R22_23_composite.tif	SHR	Aged	77	SA3R	23	-7	86279.918	20478.655	23.735	22258.621	25.79814807	6772.57	7.849532263	1011.227	14.93121518	85.06878482	6.67750171	1.172030553	42.61731967	86280.15525	48455.89083	1383	1040	35.03679742
149	MAX_SA3R23_24_composite.tif	SHR	Aged	77	SA3R	24	-6	87584.254	20328.008	23.21	23778.433	27.14920995	6652.606	7.595664399	1198.633	18.0174957	81.9825043	6.227115892	1.368548506	42.04512565	87584.88813	49358.89501	1438	1081	34.3246836
150	MAX_SA3R24_25_composite.tif	SHR	Aged	77	SA3R	25	-5	82918.27	18667.847	22.514	21931.95	26.45008151	8671.813	10.45826571	1261.955	14.55237792	85.44762208	8.936339362	1.52192635	40.57765278	82920.17102	47361.05227	1479	1158	32.02234771
151	MAX_SA3R25_26_composite.tif	SHR	Aged	77	SA3R	26	-4	78743.679	19737.458	25.065	25488.66	32.36915054	8270.174	10.50265127	1720.077	20.79855877	79.20144123	8.31825117	2.184400096	32.06319819	78742.64925	54539.28109	1578	782	34.56228206
152	MAX_SA3R26_27_composite.tif	SHR	Aged	77	SA3R	27	-3	85814.111	18214.874	21.226	24015.641	27.98565495	6789.232	7.911556644	1229.29	18.10646624	81.89353376	6.479053311	1.432503333	42.87678841	85815.2996	40198.76291	1216	1446	33.05819319
153	MAX_SA3R27_28_composite.tif	SHR	Aged	77	SA3R	28	-2	88842.724	20471.605	23.043	27723.87	31.20556051	5217.664	5.872922131	1165.176	22.33137281	77.66862719	4.561417995	1.311504136	39.87851735	88843.51569	44778.58944	1087	1012	41.19465449
154	MAX_SA3R28_29_composite.tif	SHR	Aged	77	SA3R	29	-1	94123.683	20980.057	22.29	27211.536	28.91040292	8867.43	9.421040186	1584.085	17.86408238	82.13591762	7.738057806	1.68298238	39.37855689	94124.71314	44747.61725	1340	1503	33.39374421
155	MAX_SA3R29_30_composite.tif	SHR	Aged	77	SA3R	30	0	100055.584	18543.315	18.533	24524.595	24.51097082	9695.134	9.68974805	1612.339	16.63039418	83.36960582	8.078304755	1.611443295	47.26628113	100056.6134	24790.15465	759	2365	32.66160033
156	MAX_SA3R30_31_composite.tif	SHR	Aged	77	SA3R	31	1	83264.905	15713.621	18.872	23782.869	28.56289694	6819.626	8.190276564	1165.81	17.09492573	82.90507427	6.790154868	1.400121696	44.3748265	83264.3501	35412.25819	1054	1383	33.59796793
157	MAX_SA3R31_32_composite.tif	SHR	Aged	77	SA3R	32	2	96730.297	16085.157	16.629	24860.561	25.70090424	8140.783	8.415959893	1339.061	16.4487986	83.5512014	7.0316356	1.384324293	49.25413587	96734.1789	36242.85267	1027	1641	35.29002208
158	MAX_SA3R32_33_composite.tif	SHR	Aged	77	SA3R	33	3	85131.114	16066.884	18.873	19902.629	23.37879544	7730.272	9.080430922	1244.289	16.09631589	83.90368411	7.618816077	1.461614845	48.66777364	85131.10043	26548.54535	803	1873	33.06170031
159	MAX_SA3R33_34_composite.tif	SHR	Aged	77	SA3R	34	4	70381.532	12723.324	18.078	17307.106	24.59040818	6718.807	9.54626421	910.699	13.55447478	86.44552522	8.252318236	1.293945974	47.78532761	70381.18899	28619.9367	862	1312	33.20178271
160	MAX_SA3R34_35_composite.tif	SHR	Aged	77	SA3R	35	5	80588.129	14834.372	18.408	22324.875	27.70243617	8511.104	10.56123787	1384.453	16.26643265	83.73356735	8.843301226	1.717936645	43.32832595	80588.28778	30540.05027	954	1591	32.01263131
161	MAX_SA3R35_36_composite.tif	SHR	Aged	77	SA3R	36	6	68249.333	11834.595	17.34	18299.4	26.81256973	7327.735	10.73671299	1018.621	13.90089844	86.09910156	9.24421342	1.492499568	45.11071728	68249.59716	22665.88319	708	1565	32.01395931
162	MAX_SA3R36_37_composite.tif	SHR	Aged	77	SA3R	37	7	77370.052	13732.043	17.749	17914.107	23.15379987	6996.759	9.043239366	1261.744	18.03326369	81.96673631	7.412448165	1.630791201	50.05396076	77373.06262	12316.32118	351	2028	35.08923413
163	MAX_SA3R37_38_composite.tif	SHR	Aged	77	SA3R	38	8	63352.347	11188.698	17.661	17844.447	28.16698646	6164.513	9.730520323	1050.731	17.04483387	82.95516613	8.071969299	1.658551024	44.44149322	63352.39942	17075.8907	513	1430	33.28633666
164	MAX_SA3R38_39_composite.tif	SHR	Aged	77	SA3R	39	9	53833.263	10972.352	20.382	14806.46	27.504296	5687.062	10.56421566	1084.584	19.07107747	80.92892253	8.549505907	2.014709753	41.54948834	53834.95269	21840.48014	670	1023	32.59773156
165	MAX_SA3R39_40_composite.tif	SHR	Aged	77	SA3R	40	10	50979.011	8359.982	16.399	11718.83	22.98755855	3832.92	7.518623694	493.216	12.86789184	87.13210816	6.551135329	0.967488365	53.09481776	50979.9088	17195.59599	526	1071	32.69124713
166	MAX_SA3R40_41_composite.tif	SHR	Aged	77	SA3R	41	11	36848.603	6909.592	18.751	9112.903	24.73066075	2779.628	7.543374168	389.149	14.00003885	85.99996115	6.487298854	1.056075314	48.97496508	36848.97309	15639.87351	459	689	34.07379849
167	MAX_SA3R41_42_composite.tif	SHR	Aged	77	SA3R	42	12	40135.495	7639.461	19.034	10157.534	25.30810695	3494.735	8.707342466	595.831	17.04939001	82.95060999	7.222793689	1.484548777	46.95055058	40134.54451	12550.44186	388	808	32.34649963
168	MAX_SA3R42_43_composite.tif	SHR	Aged	77	SA3R	43	13	28349.619	5178.636	18.267	6965.547	24.57016089	2742.025	9.672175841	267.68	9.762128354	90.23787165	8.727965621	0.94421022	47.49066327	28348.94603	10789.86451	317	539	34.03742747
169	MAX_SA3R43_44_composite.tif	SHR	Aged	77	SA3R	44	14	23398.685	4497.46	19.221	5918.275	25.2931949	2743.477	11.72491958	433.96	15.81788366	84.18211634	9.870285446	1.854634139	43.76088552	23397.85312	10340.21208	336	381	30.77444073
170	MAX_SA3R44_45_composite.tif	SHR	Aged	77	SA3R	45	15	21269.047	4238.758	19.929	5622.947	26.43723059	2500.672	11.75732979	456.723	18.26401063	81.73598937	9.609969831	2.147359964	41.87643961	21267.62122	8003.345116	250	403	32.01338046
171	MAX_SA4R_S1_01_composite.tif	SHR	Aged	73	SA4R	1	-27	1218.543	436.258	35.802	511.146	41.9473092	677.426	NA	345.816	51.04852781	48.95147219	27.21364777	28.3794663	22.2506908	1218.10717	797.8563332	19	13	41.99243859
172	MAX_SA4R_S101_02_composite.tif	SHR	Aged	73	SA4R	2	-26	2597.821	466.519	17.958	162.689	6.262517702	750.888	28.90453191	205.546	27.37372285	72.62627715	20.99228546	7.912246456	46.87495038	2597.820599	1327.721151	50	43	26.55442302
173	MAX_SA4R_S102_03_composite.tif	SHR	Aged	73	SA4R	3	-25	295.328	144.389	48.891	33.061	11.19467169	184.527	NA	125.43	67.97379245	32.02620755	20.01063225	42.47142161	39.91432831	295.2879054	227.6177926	5	0	45.52355853
174	MAX_SA4R_S103_04_composite.tif	SHR	Aged	73	SA4R	4	-24	668.527	283.656	42.43	71.587	10.70816885	256.88	NA	157.276	61.22547493	38.77452507	14.89902427	23.52575139	46.86183115	668.6458928	634.4957441	13	0	48.80736493
175	MAX_SA4R_S104_05_composite.tif	SHR	Aged	73	SA4R	5	-23	2124.726	808.031	38.03	58.992	2.776452117	619.543	29.15872447	292	47.13151468	52.86848532	15.41577596	13.7429485	30.03482342	2125.241122	2080.176646	62	0	33.55123623
176	MAX_SA4R_S105_06_composite.tif	SHR	Aged	73	SA4R	6	-22	519.358	151.493	29.169	19.25	3.706499178	248.351	NA	106.496	42.88124469	57.11875531	27.3135294	20.50531618	67.12450082	518.6847916	239.2839247	9	5	26.58710275
177	MAX_SA4R_S106_07_composite.tif	SHR	Aged	73	SA4R	7	-21	2469.803	726.7	29.423	574.31	23.25327162	17.032	0.689609657	4.7	27.59511508	72.40488492	0.499311079	0.190298578	46.63411873	2469.96153	1498.311251	25	20	59.93245003
178	MAX_SA4R_S107_08_composite.tif	SHR	Aged	73	SA4R	8	-20	10759.729	2220.422	20.636	3856.659	35.84345851	429.471	3.9914667	78.955	18.3842448	81.6157552	3.25766569	0.733801009	39.52907479	10759.53077	5394.859517	146	139	36.95109258
179	MAX_SA4R_S108_09_composite.tif	SHR	Aged	73	SA4R	9	-19	29737.136	8325.627	27.997	7564.678	25.43848876	2973.37	9.998844542	1507.744	50.7082536	49.2917464	4.928605095	5.070239447	36.56566669	29736.73977	14140.97963	361	322	39.17168872
180	MAX_SA4R_S109_10_composite.tif	SHR	Aged	73	SA4R	10	-18	32286.475	8958.664	27.747	11108.74	34.40679108	1464.121	4.534781205	287.775	19.65513779	80.34486221	3.64346371	0.891317494	33.31142772	32286.67263	27612.30883	710	86	38.89057581
181	MAX_SA4R_S110_11_composite.tif	SHR	Aged	73	SA4R	11	-17	39952.051	8082.874	20.231	11500.609	28.78602903	2545.14	6.370486461	421.945	16.57845934	83.42154066	5.314357954	1.056128508	44.61248451	39951.74506	17442.82369	628	780	27.77519697
182	MAX_SA4R_S111_12_composite.tif	SHR	Aged	73	SA4R	12	-16	45630.266	11527.147	25.262	14041.762	30.77291287	2392.063	5.242272749	404.412	16.90641091	83.09358909	4.355992577	0.886280172	38.72281438	45630.31623	19327.00687	558	783	34.63621303
183	MAX_SA4R_S112_13_composite.tif	SHR	Aged	73	SA4R	13	-15	61858.387	14023.066	22.67	17425.221	28.16953665	3057.659	4.942998271	626.7	20.49607232	79.50392768	3.929877771	1.013120501	44.21746507	61858.01684	37882.11481	1067	657	35.50338783
184	MAX_SA4R_S113_14_composite.tif	SHR	Aged	73	SA4R	14	-14	65763.132	17516.455	26.636	16503.881	25.09594738	3919.638	5.9602362	644.999	16.45557574	83.54442426	4.979445018	0.980791183	42.30781642	65762.76204	42972.2824	1180	634	36.41718847
185	MAX_SA4R_S114_15_composite.tif	SHR	Aged	73	SA4R	15	-13	70895.873	14507.832	20.464	21046.574	29.68659967	4211.163	5.939926856	507.792	12.05823664	87.94176336	5.223676419	0.716250437	43.90947347	70895.71479	48950.73937	1335	593	36.6672205
186	MAX_SA4R_S115_16_composite.tif	SHR	Aged	73	SA4R	16	-12	68510.597	16000.657	23.355	15466.907	22.57593376	4235.351	6.182037795	678.06	16.00953498	83.99046502	5.192322291	0.989715503	47.88702844	68512.60343	25289.29792	907	1613	27.88235714
187	MAX_SA4R_S116_17_composite.tif	SHR	Aged	73	SA4R	17	-11	74530.905	17090.443	22.931	20535.27	27.55269106	4957.193	6.651191207	757.305	15.27689158	84.72310842	5.635095938	1.016095269	42.86511773	74531.96123	27485.12399	828	1453	33.1945942
188	MAX_SA4R_S117_18_composite.tif	SHR	Aged	73	SA4R	18	-10	70974.828	18250.205	25.714	22386.877	31.54199542	4696.695	6.617409485	862.481	18.36357268	81.63642732	5.402216684	1.2151928	36.12659509	70975.35605	44660.41045	1284	820	34.78225113
189	MAX_SA4R_S118_19_composite.tif	SHR	Aged	73	SA4R	19	-9	75575.325	18054.324	23.889	19924.256	26.36344071	4608.181	6.097467659	757.252	16.43277467	83.56722533	5.095484538	1.001983121	43.65009163	75575.53628	35549.02724	1020	1092	34.85198749
190	MAX_SA4R_S119_20_composite.tif	SHR	Aged	73	SA4R	20	-8	75331.859	17430.766	23.139	23895.439	31.72023008	4795.534	6.365877683	735.256	15.33209857	84.66790143	5.389855041	0.976022641	38.77489224	75333.02127	56775.80511	1602	527	35.44057747
191	MAX_SA4R_S120_21_composite.tif	SHR	Aged	73	SA4R	21	-7	72270.371	17275.339	23.904	18057.651	24.98624367	3694.578	5.112161386	710.328	19.22622827	80.77377173	4.129285568	0.982875818	45.99759494	72270.95236	29070.87696	1086	1479	26.76876331
192	MAX_SA4R_S121_22_composite.tif	SHR	Aged	73	SA4R	22	-6	82417.132	20916.999	25.379	21803.51	26.45507005	5592.659	6.785796671	1143.734	20.45063001	79.54936999	5.398058501	1.387738171	41.38013328	82420.67037	38237.51244	1078	1195	35.47079076
193	MAX_SA4R_S122_23_composite.tif	SHR	Aged	73	SA4R	23	-5	83239.528	22705.046	27.277	22594.298	27.1437123	6817.645	8.190393631	1465.943	21.50219027	78.49780973	6.429279609	1.761114023	37.38889407	83239.89791	48815.74148	1417	984	34.45006456
194	MAX_SA4R_S123_24_composite.tif	SHR	Aged	73	SA4R	24	-4	83652.099	23362.72	27.928	21857.194	26.12868567	6370.455	7.615415604	1533.279	24.06859479	75.93140521	5.782492081	1.832923523	38.32789873	83651.83543	52338.18281	1471	883	35.58000191
195	MAX_SA4R_S124_25_composite.tif	SHR	Aged	73	SA4R	25	-3	84924.089	20018.87	23.573	23576.663	27.76204405	4688.351	5.520637378	940.643	20.06340822	79.93659178	4.413009364	1.107628014	43.14431857	84924.19425	58556.22039	1452	599	40.32797548
196	MAX_SA4R_S125_26_composite.tif	SHR	Aged	73	SA4R	26	-2	85800.618	15660.069	18.252	20234.873	23.5835982	4191.464	4.885120991	580.04	13.8386015	86.1613985	4.209088564	0.676032427	53.27928081	85800.24804	24620.52114	787	1773	31.28401669
197	MAX_SA4R_S126_27_composite.tif	SHR	Aged	73	SA4R	27	-1	84270.904	18849.997	22.368	20596.295	24.44057679	6051.151	7.180593435	1146.507	18.94692431	81.05307569	5.820091831	1.360501603	46.01082978	84270.58671	32038.69066	976	1531	32.82652732
198	MAX_SA4R_S127_28_composite.tif	SHR	Aged	73	SA4R	28	0	86188.473	20925.502	24.279	22009.373	25.53633013	8845.777	10.26329472	1867.952	21.11687871	78.88312129	8.096007224	2.167287498	39.92137515	86188.52556	31626.47337	851	1639	37.1638935
199	MAX_SA4R_S128_29_composite.tif	SHR	Aged	73	SA4R	29	1	85601.145	21702.215	25.353	24921.85	29.11392131	8834.66	10.32072643	1679.306	19.00815651	80.99184349	8.358946601	1.961779834	35.21235225	85598.08178	45842.65317	1301	1148	35.23647438
200	MAX_SA4R_S129_30_composite.tif	SHR	Aged	73	SA4R	30	2	79816.38	19104.421	23.935	21800.42	27.31321566	8144.982	10.20464972	1609.936	19.76598598	80.23401402	8.187600089	2.017049633	38.54713462	79817.43649	57204.77162	1599	658	35.77534185
201	MAX_SA4R_S130_31_composite.tif	SHR	Aged	73	SA4R	31	3	70438.411	14706.777	20.879	15474.671	21.96908019	5991.737	8.506348901	978.933	16.33805022	83.66194978	7.116577346	1.389771555	48.6455709	70439.83727	30441.71002	783	1182	38.87830143
202	MAX_SA4R_S131_32_composite.tif	SHR	Aged	73	SA4R	32	4	67401.851	13259.107	19.672	16377.368	24.29809828	6235.202	9.25078749	984.214	15.78479735	84.21520265	7.790569431	1.460218058	46.77911423	67397.20337	26968.26336	775	1279	34.79775917
203	MAX_SA4R_S132_33_composite.tif	SHR	Aged	73	SA4R	33	5	60286.845	12792.376	21.219	16584.948	27.51006127	5926.223	9.830043354	997.549	16.83279553	83.16720447	8.175372256	1.654671098	41.44089537	60289.90801	33446.74964	973	873	34.37487116
204	MAX_SA4R_S133_34_composite.tif	SHR	Aged	73	SA4R	34	6	66190.015	15751.329	23.797	18917.887	28.5811795	6275.947	9.481712612	1151.973	18.35536533	81.64463467	7.741309622	1.74040299	38.14010789	66190.12081	22834.00758	628	1256	36.35988469
205	MAX_SA4R_S134_35_composite.tif	SHR	Aged	73	SA4R	35	7	44709.903	9528.247	21.311	14729.856	32.94539914	3524.574	7.883206546	691.474	19.61865462	80.38134538	6.33662748	1.546579065	37.86039431	44711.48724	38926.40675	933	129	41.721765
206	MAX_SA4R_S135_36_composite.tif	SHR	Aged	73	SA4R	36	8	42466.586	9374.14	22.074	10921.652	25.71822468	273.542	0.644134662	30.71	11.22679515	88.77320485	0.571818983	0.072315679	51.56364066	42466.07842	25589.61891	742	522	34.48735703
207	MAX_SA4R_S136_37_composite.tif	SHR	Aged	73	SA4R	37	9	34869.402	7693.118	22.063	10334.931	29.63896829	3143.902	9.016220009	630.74	20.06233019	79.93766981	7.20735618	1.808863829	39.28181171	34869.56049	20028.77358	494	335	40.54407607
208	MAX_SA4R_S137_38_composite.tif	SHR	Aged	73	SA4R	38	10	46119.733	8814.248	19.112	11534.99	25.0109644	5449.669	11.81634985	1267.368	23.25587114	76.74412886	9.068354754	2.747995094	44.06068576	46118.62356	22410.74932	580	622	38.63922296
209	MAX_SA4R_S138_39_composite.tif	SHR	Aged	73	SA4R	39	11	37136.115	7527.762	20.271	11948.142	32.1739148	3726.793	10.0354951	918.832	24.65476349	75.34523651	7.561267515	2.474227581	37.5195901	37137.54061	32218.53681	842	105	38.2642955
210	MAX_SA4R_S139_40_composite.tif	SHR	Aged	73	SA4R	40	12	34198.842	7648.888	22.366	11990.445	35.06096785	2613.11	7.640931234	809.272	30.96968746	69.03031254	5.274558712	2.366372522	34.93210091	34198.96053	29113.29068	607	82	47.96258761
211	MAX_SA4R_S2_01_composite.tif	SHR	Aged	73	SA4R	41	13	28628.918	6355.773	22.201	7963.465	27.81615777	4531.471	15.8282999	1096.493	24.19728605	75.80271395	11.9982809	3.830019004	34.15454232	28628.52385	3128.125461	99	793	31.59722688
212	MAX_SA4R_S201_02_composite.tif	SHR	Aged	73	SA4R	42	14	24055.356	5265.935	21.891	6018.724	25.02030733	2916.016	12.12210703	551.283	18.90534894	81.09465106	9.830380394	2.291726633	40.96658565	24055.4612	3823.638196	117	687	32.68066834
213	MAX_SA4R_S202_03_composite.tif	SHR	Aged	73	SA4R	43	15	16221.571	3214.407	19.816	4834.747	29.8044314	1602.727	9.880220603	274.863	17.14970797	82.85029203	8.185791623	1.69442898	40.499348	16221.69703	6991.468438	233	345	30.00630231
214	MAX_SA4R_S203_04_composite.tif	SHR	Aged	73	SA4R	44	16	9878.156	1961.166	19.854	2689.767	27.22944444	1655.038	16.75452382	317.535	19.18596431	80.81403569	13.54000686	3.21451696	36.16203174	9878.472994	2740.85384	95	259	28.85109305
215	MAX_SA4R_S204_05_composite.tif	SHR	Aged	73	SA4R	45	17	9801.684	1576.216	16.081	2457.735	25.07461983	1901.699	19.4017579	367.153	19.30657796	80.69342204	15.65594239	3.745815515	39.44262227	9806.22549	2942.755224	95	237	30.97637078
216	MAX_SA4R_S205_06_composite.tif	SHR	Aged	73	SA4R	46	18	5024.37	985.402	19.612	1460.767	29.0736351	756.671	15.06001747	146.106	19.30905242	80.69094758	12.15207081	2.907946668	36.25434742	5024.053376	2738.471068	102	80	26.84775556
217	MAX_SA4R_S206_07_composite.tif	SHR	Aged	73	SA4R	47	19	3249.633	710.619	21.868	1168.001	35.94255105	441.539	13.58734971	99.921	22.63016404	77.36983596	10.51251018	3.074839528	28.60209924	3249.592897	2031.6902	78	39	26.04731025
218	MAX_SA4R_S207_08_composite.tif	SHR	Aged	73	SA4R	48	20	1324.696	183.655	13.864	762.903	57.59079819	112.042	8.457940539	11.909	10.62904982	89.37095018	7.558941825	0.898998714	20.08726127	1324.458347	386.3660987	15	26	25.75773992
219	MAX_SA5R_01_composite.tif	SHR	Aged	73	SA5R	1	-17	8406.166	2684.697	31.937	3952.461	47.01859326	183.154	2.178805415	48.825	26.65789445	73.34210555	1.597981767	0.580823648	18.86560133	8405.748591	5564.438074	141	74	39.46409981
220	MAX_SA5R01_02_composite.tif	SHR	Aged	73	SA5R	2	-16	20135.295	6493.297	32.248	5436.757	27.00112911	2092.801	10.39369426	723.373	34.56482484	65.43517516	6.801132042	3.592562215	30.35717663	20135.08351	12698.92848	329	173	38.5985668
221	MAX_SA5R02_03_composite.tif	SHR	Aged	73	SA5R	3	-15	21500.524	6638.241	30.875	8264.602	38.43907246	1221.5	5.681256885	306.577	25.0984036	74.9015964	4.255352102	1.425904783	25.00467065	21501.59174	12429.24367	378	251	32.881597
222	MAX_SA5R03_04_composite.tif	SHR	Aged	73	SA5R	4	-14	34632.749	10298.095	29.735	10302.135	29.74680121	2790.507	8.057422759	1114.74	39.94757942	60.05242058	4.838677403	3.218745356	32.46077603	34633.17173	20029.9386	542	395	36.95560627
223	MAX_SA5R04_05_composite.tif	SHR	Aged	73	SA5R	5	-13	53839.336	13592.222	25.246	13414.032	24.91492837	5047.185	9.374530548	1540.409	30.52016124	69.47983876	6.513408709	2.861121839	40.46454108	53836.00894	20161.96773	561	916	35.93933642
224	MAX_SA5R05_06_composite.tif	SHR	Aged	73	SA5R	6	-12	75397.083	21759.86	28.86	17340.748	22.99922929	5420.622	7.189431984	1723.774	31.80029893	68.19970107	4.903171121	2.286260862	40.95133872	75397.87502	38528.0585	1063	1084	36.24464581
225	MAX_SA5R06_07_composite.tif	SHR	Aged	73	SA5R	7	-11	77483.441	22225.587	28.684	19805.085	25.56040974	5701.77	7.358694873	1509.645	26.47677826	73.52322174	5.410349548	1.948345325	38.39689539	77481.85637	23646.91725	657	1536	35.9922637
226	MAX_SA5R07_08_composite.tif	SHR	Aged	73	SA5R	8	-10	79645.585	20814.833	26.134	20354.889	25.55683281	4009.156	5.033745436	874.443	21.81114928	78.18885072	3.935827705	1.097917731	43.27542175	79644.21148	40980.78943	1073	1108	38.19272081
227	MAX_SA5R08_09_composite.tif	SHR	Aged	73	SA5R	9	-9	85427.022	21105.434	24.706	20855.842	24.41363577	5806.972	6.797582151	1150.468	19.81183997	80.18816003	5.450856053	1.346726098	44.08278208	85426.75802	37690.95564	1082	1380	34.83452462
228	MAX_SA5R09_10_composite.tif	SHR	Aged	73	SA5R	10	-8	78805.813	23978.381	30.427	18557.6	23.54851666	4586.106	5.819502173	894.063	19.49503566	80.50496434	4.684988149	1.134514024	40.20498117	78808.29519	47975.8742	1153	844	41.60960468
229	MAX_SA5R10_11_composite.tif	SHR	Aged	73	SA5R	11	-7	96883.929	27026.93	27.896	22157.75	22.87040816	7298.424	7.533162698	1572.425	21.54471979	78.45528021	5.910163903	1.622998795	41.70042915	96885.89602	51850.60108	1478	1250	35.08159748
230	MAX_SA5R11_12_composite.tif	SHR	Aged	73	SA5R	12	-6	91013	23025.987	25.3	21514.863	23.63932955	6838.084	7.513304693	1287.754	18.83208805	81.16791195	6.098392537	1.414912155	43.54736576	91011.89143	42408.032	1175	1381	36.09194212
231	MAX_SA5R12_13_composite.tif	SHR	Aged	73	SA5R	13	-5	89097.966	22171.534	24.884	19921.906	22.35955196	6515.558	7.31280218	972.278	14.92240572	85.07759428	6.221556169	1.091246011	45.44364586	89097.33258	43701.33668	1158	1302	37.73863271
232	MAX_SA5R13_14_composite.tif	SHR	Aged	73	SA5R	14	-4	97599.881	23978.381	24.568	22723.292	23.28208986	7760.084	7.950915432	1430.427	18.43313809	81.56686191	6.485312211	1.465603221	44.19899471	97597.82175	43852.12877	1301	1510	33.70647869
233	MAX_SA5R14_15_composite.tif	SHR	Aged	73	SA5R	15	-3	118419.125	27676.102	23.371	25298.72	21.36371131	7206.662	6.085724751	1091.793	15.14977392	84.85022608	5.16375121	0.921973541	49.17956394	118418.8869	45781.33055	1155	1957	39.63751563
234	MAX_SA5R15_16_composite.tif	SHR	Aged	73	SA5R	16	-2	122633.879	31999.676	26.094	33032.847	26.93615114	7093.96	5.784665753	1091.318	15.38376309	84.61623691	4.894766478	0.889899275	41.1851831	122633.9583	62203.47465	1549	1644	40.15718182
235	MAX_SA5R16_17_composite.tif	SHR	Aged	73	SA5R	17	-1	126090.193	31269.411	24.799	27365.3	21.70295671	7958.554	6.311794606	1269.956	15.95711985	84.04288015	5.304613976	1.00718063	47.18624869	126081.8754	60388.36741	1500	1783	40.25891161
236	MAX_SA5R17_18_composite.tif	SHR	Aged	73	SA5R	18	0	135769.616	33138.393	24.408	27384.788	20.17004158	8179.838	6.024792764	1295.755	15.84083939	84.15916061	5.070415018	0.954377745	49.39716566	135769.6952	58266.32899	1351	1917	43.12829681
237	MAX_SA5R18_19_composite.tif	SHR	Aged	73	SA5R	19	1	123227.386	29313.5	23.788	26027.718	21.12169936	9237.778	7.496530033	1451.71	15.71492625	84.28507375	6.318455867	1.178074166	47.59377061	123228.099	54630.04827	1471	2045	37.13803417
238	MAX_SA5R19_20_composite.tif	SHR	Aged	73	SA5R	20	2	127130.098	33638.739	26.46	25830.938	20.31850711	9413.089	7.404296188	2024.911	21.51165255	78.48834745	5.811509718	1.59278647	45.8171967	127130.8901	43909.31463	1255	2559	34.9875017
239	MAX_SA5R20_21_composite.tif	SHR	Aged	73	SA5R	21	3	124475.794	31117.232	24.999	27018.058	21.70547151	9544.724	7.667935824	1890.767	19.80955133	80.19044867	6.148952141	1.518983683	45.62759267	124475.7943	50671.2711	1451	2132	34.92162033
240	MAX_SA5R21_22_composite.tif	SHR	Aged	73	SA5R	22	4	122204.434	31351.957	25.655	26132.445	21.38420362	8124.992	6.648688377	1757.125	21.62617514	78.37382486	5.210831384	1.437856993	46.312108	122204.7511	61856.98342	1583	1660	39.07579496
241	MAX_SA5R22_23_composite.tif	SHR	Aged	73	SA5R	23	5	117389.677	27995.617	23.848	25927.612	22.08679048	6433.461	5.48043164	1327.442	20.63340401	79.36659599	4.349632038	1.130799602	48.58477788	117389.8352	51619.29052	1201	1723	42.98025855
242	MAX_SA5R23_24_composite.tif	SHR	Aged	73	SA5R	24	6	109241.5	20103.211	18.403	24048.094	22.01369809	10700.869	9.795607896	1945.639	18.1820654	81.8179346	8.014564062	1.781043834	49.78769401	109241.6055	26870.62273	721	2434	37.26854748
243	MAX_SA5R24_25_composite.tif	SHR	Aged	73	SA5R	25	7	103266.082	25863.048	25.045	22791.209	22.07037254	9148.578	8.859228338	2181.209	23.84205502	76.15794498	6.747006244	2.112222094	44.02539913	103265.4483	54358.62275	1659	1615	32.76589678
244	MAX_SA5R25_26_composite.tif	SHR	Aged	73	SA5R	26	8	93920.487	23383.554	24.897	22102.085	23.53276235	6723.269	7.158469057	1456.886	21.66930997	78.33069003	5.607278208	1.551190849	44.4117686	93917.00157	48348.29633	1384	1474	34.93374012
245	MAX_SA5R26_27_composite.tif	SHR	Aged	73	SA5R	27	9	102138.958	23668.24	23.173	23153.16	22.6682947	8210.76	8.038813163	1405.077	17.11263026	82.88736974	6.663160789	1.375652374	46.11989214	102138.9576	52219.98281	1407	1429	37.11441564
246	MAX_SA5R27_28_composite.tif	SHR	Aged	73	SA5R	28	10	96912.104	25201.07	26.004	20346.096	20.99438064	8725.022	9.003026082	1691.083	19.38199124	80.61800876	7.258060355	1.744965727	43.99859328	96912.4211	46364.7152	1309	1503	35.4199505
247	MAX_SA5R28_29_composite.tif	SHR	Aged	73	SA5R	29	11	91393.171	21105.645	23.093	20126.581	22.02197471	9491.727	10.38559763	1608.537	16.94672634	83.05327366	8.625578819	1.760018809	44.49942767	91393.56738	38134.00154	1149	1742	33.18886122
248	MAX_SA5R29_30_composite.tif	SHR	Aged	73	SA5R	30	12	80051.739	21131.787	26.398	19515.619	24.37875709	7796.551	9.739389921	1855.118	23.79408536	76.20591464	7.42199117	2.317398751	39.48385299	80051.54111	38283.77701	1174	1338	32.60969081
249	MAX_SA5R30_31_composite.tif	SHR	Aged	73	SA5R	31	13	74072.915	15665.324	21.149	15972.877	21.56372137	6462.006	8.723844606	1170.457	18.11290488	81.88709512	7.143702931	1.580141675	48.56343403	74072.7037	32438.22275	901	1229	36.00246698
250	MAX_SA5R31_32_composite.tif	SHR	Aged	73	SA5R	32	14	56275.366	14097.479	25.051	14904.058	26.48416005	4665.14	8.289843908	940.379	20.15757298	79.84242702	6.618812572	1.671031335	40.17499604	56275.50452	28931.91343	798	818	36.25553062
251	MAX_SA5R32_33_composite.tif	SHR	Aged	73	SA5R	33	15	47061.96	12114.554	25.742	12576.136	26.72250794	4379.134	9.305039569	828.971	18.93002132	81.06997868	7.543593594	1.761445975	38.23045249	47062.27735	23845.73115	645	744	36.97012581
252	MAX_SA5R33_34_composite.tif	SHR	Aged	73	SA5R	34	16	37716.683	8795.025	23.319	11874.918	31.48452371	3443.507	9.129930646	677.03	19.66106066	80.33893934	7.334889444	1.795041202	36.06654565	37720.80189	16310.60086	538	760	30.31710197
253	MAX_SA5R34_35_composite.tif	SHR	Aged	73	SA5R	35	17	30569.646	9236.22	30.214	8367.296	27.37125579	1867.582	6.109269306	398.074	21.31494092	78.68505908	4.807082162	1.302187143	36.30547491	30568.89494	16061.7265	461	420	34.84105532
254	MAX_SA5R35_36_composite.tif	SHR	Aged	73	SA5R	36	18	27116.263	6346.558	23.405	6797.973	25.06972661	1831.247	6.753316266	194.905	10.64329389	89.35670611	6.034540969	0.718775297	44.77195713	27113.93886	13395.81523	410	424	32.67272006
255	MAX_SA5R36_37_composite.tif	SHR	Aged	73	SA5R	37	19	26064.132	6942.969	26.638	7257.626	27.8452626	945.687	3.628308052	118.907	12.57361051	87.42638949	3.172098729	0.456209322	41.88842935	26065.2938	13715.40333	401	377	34.20300083
256	MAX_SA5R37_38_composite.tif	SHR	Aged	73	SA5R	38	20	16430.049	4480.824	27.272	4256.371	25.90601525	900.664	5.48180958	157.751	17.51496674	82.48503326	4.521672455	0.960137124	41.34017517	16429.77152	8747.134681	273	269	32.04078638
257	MAX_SA5R38_39_composite.tif	SHR	Aged	73	SA5R	39	21	12413.658	3474.482	27.989	3874.959	31.21528723	535.149	4.310969418	78.163	14.60583875	85.39416125	3.681316176	0.629653242	36.48474336	12413.73718	5987.9975	189	164	31.68252645
258	MAX_SA5R39_40_composite.tif	SHR	Aged	73	SA5R	40	22	6778.036	1866.13	27.532	1642.337	24.23027851	270.374	3.988972617	48.535	17.95106038	82.04893962	3.272909734	0.716062883	44.24874888	6775.685651	3397.439753	97	84	35.02515209
259	MAX_SA5R40_41_composite.tif	SHR	Aged	73	SA5R	41	23	1409.777	489.097	34.693	540.483	38.33819108	52.786	3.744280124	12.965	24.56143674	75.43856326	2.82463113	0.919648994	23.2245288	1409.776945	1099.337753	34	4	32.33346334
260	MAX_SA6R_01_composite.tif	SHR	Aged	73	SA6R	1	-20	815.716	266.228	32.637	330.606	40.52954705	9.084	1.113622879	6.654	73.24966975	26.75033025	0.297897798	0.815725081	25.71983007	815.6362908	631.1446234	14	1	45.08175882
261	MAX_SA6R01_02_composite.tif	SHR	Aged	73	SA6R	2	-19	2607.961	821.261	31.491	1607.19	61.62630499	11.724	0.4495466	5.123	43.69669055	56.30330945	0.253109613	0.196436987	6.433148406	2607.683334	2106.701045	28	0	75.23932303
262	MAX_SA6R02_03_composite.tif	SHR	Aged	73	SA6R	3	-18	3501.31	1994.2	56.956	NA	NA	1.03	0.029417561	0.898	87.18446602	12.81553398	0.003770018	0.025647543	43.01458244	3501.508534	3501.508534	NA	0	NA
263	MAX_SA6R03_04_composite.tif	SHR	Aged	73	SA6R	4	-17	13701.121	3895.714	28.434	4874.647	35.57845376	992.373	7.243005883	272.169	27.4260787	72.5739213	5.256533389	1.986472494	28.74454035	13701.00233	5654.804774	173	276	32.6867328
264	MAX_SA6R04_05_composite.tif	SHR	Aged	73	SA6R	5	-16	21158.431	5126.325	24.228	7474.052	35.32422607	1555.698	7.352615135	399.579	25.68486943	74.31513057	5.464105538	1.888509597	33.09515879	21159.85731	11138.60266	313	285	35.58658996
265	MAX_SA6R05_06_composite.tif	SHR	Aged	73	SA6R	6	-15	30534.182	8717.918	28.551	10063.053	32.95668114	2027.34	6.63957528	539.665	26.6193633	73.3806367	4.872162614	1.767412666	31.85274358	30533.92572	15102.16044	385	377	39.22639074
266	MAX_SA6R06_07_composite.tif	SHR	Aged	73	SA6R	7	-14	39142.726	11556.986	29.525	15470.974	39.52451855	2799.01	7.150779432	603.304	21.55419238	78.44580762	5.609486677	1.541292755	23.79970201	39143.25138	21174.8804	497	405	42.60539317
267	MAX_SA6R07_08_composite.tif	SHR	Aged	73	SA6R	8	-13	60319.166	16860.339	27.952	18954.011	31.42286649	3857.399	6.39498066	1084.293	28.10943333	71.89056667	4.597387835	1.797592825	34.23015285	60320.75052	23185.4726	531	881	43.6637902
268	MAX_SA6R08_09_composite.tif	SHR	Aged	73	SA6R	9	-12	63042.813	17526.146	27.8	21614.309	34.28512779	4260.886	6.758718079	1030.636	24.18830262	75.81169738	5.123898897	1.634819182	31.15615413	63041.09197	40110.95567	1070	594	37.48687446
269	MAX_SA6R09_10_composite.tif	SHR	Aged	73	SA6R	10	-11	52775.27	22378.453	42.403	NA	NA	37.682	0.071400866	3.591	9.529748952	90.47025105	0.064596543	0.006804323	57.52559913	52774.68889	52710.82932	NA	NA	NA
270	MAX_SA6R10_11_composite.tif	SHR	Aged	73	SA6R	11	-10	94024	23466.311	24.958	23409.802	24.89768782	8761.673	9.318549519	1931.987	22.05043489	77.94956511	7.263768825	2.054780694	40.82576266	94023.9997	37685.57803	1115	1571	33.79872469
271	MAX_SA6R11_12_composite.tif	SHR	Aged	73	SA6R	12	-9	96720.659	26611.454	27.514	23240.696	24.0286783	8047.675	8.320533672	1540.065	19.13676932	80.86323068	6.728252337	1.592281335	40.13678803	96720.60609	51927.38469	1362	1245	38.12583311
272	MAX_SA6R12_13_composite.tif	SHR	Aged	73	SA6R	13	-8	106388.727	33183.997	31.191	29109.406	27.3613632	9329.117	8.768896163	2432.57	26.07502939	73.92497061	6.482403911	2.286492252	32.67874064	106389.2022	92011.37389	2586	298	35.58057768
273	MAX_SA6R13_14_composite.tif	SHR	Aged	73	SA6R	14	-7	126043.296	41624.702	33.024	39067.97	30.99567469	11387.036	9.034225827	3184.752	27.96822632	72.03177368	6.507513101	2.526712726	26.94609948	126041.9491	89055.69716	2072	785	42.98054882
274	MAX_SA6R14_15_composite.tif	SHR	Aged	73	SA6R	15	-6	120248.286	33724.348	28.046	32804.169	27.28036306	9147.178	7.606909258	2214.217	24.20655857	75.79344143	5.765538313	1.841370945	37.06672768	120251.692	70822.67014	1954	1307	36.24496936
275	MAX_SA6R15_16_composite.tif	SHR	Aged	73	SA6R	16	-5	131474.138	27369.234	20.817	29799.402	22.66559983	11208.028	8.524891793	1944.768	17.35156265	82.64843735	7.045689853	1.47920194	47.99250838	131473.3453	47382.93202	1575	2745	30.08440128
276	MAX_SA6R16_17_composite.tif	SHR	Aged	73	SA6R	17	-4	125290.005	28309.271	22.595	28615.161	22.83914108	9084.015	7.250390803	1728.659	19.02968016	80.97031984	5.870664623	1.37972618	47.31546812	125289.767	33487.93551	1029	2724	32.54415501
277	MAX_SA6R17_18_composite.tif	SHR	Aged	73	SA6R	18	-3	121483.755	25311.21	20.835	28046.106	23.08630154	11044.045	9.090964467	1599.4	14.4820127	85.5179873	7.774409838	1.316554629	46.98773399	121485.3788	51341.64535	1449	1933	35.43246746
278	MAX_SA6R18_19_composite.tif	SHR	Aged	73	SA6R	19	-2	120666.006	27230.443	22.567	28264.037	23.42336333	8776.54	7.273415514	1349.254	15.37341595	84.62658405	6.155243093	1.11817242	46.73622116	120666.6398	46478.62566	1293	1963	35.94634622
279	MAX_SA6R19_20_composite.tif	SHR	Aged	73	SA6R	20	-1	129696.073	33843.678	26.095	31638.571	24.39439396	12303.174	9.486157688	2314.165	18.80949583	81.19050417	7.701859254	1.784298434	40.02444835	129695.2012	64105.30222	1847	1907	34.70779763
280	MAX_SA6R20_21_composite.tif	SHR	Aged	73	SA6R	21	0	134410.618	35071.093	26.093	32735.592	24.35491517	11796.201	8.776241919	2285.197	19.37231317	80.62768683	7.07608085	1.700161069	40.77584291	134409.8261	71618.92673	2077	1754	34.48190984
281	MAX_SA6R21_22_composite.tif	SHR	Aged	73	SA6R	22	1	120776.041	29397.551	24.341	30155.147	24.96782205	12786.039	10.58656907	2199.429	17.20180112	82.79819888	8.765488513	1.821080557	40.10460888	120773.5851	45205.7969	1470	2615	30.75224279
282	MAX_SA6R22_23_composite.tif	SHR	Aged	73	SA6R	23	2	122635.226	32614.203	26.594	30660.985	25.00177641	11682.152	9.525935069	2619.447	22.42264097	77.57735903	7.38996885	2.135966219	38.87828852	122636.3349	49416.8026	1537	2243	32.15146558
283	MAX_SA6R23_24_composite.tif	SHR	Aged	73	SA6R	24	3	114779.657	30399.51	26.485	30881.926	26.90540014	9529.039	8.302027771	2368.535	24.85596921	75.14403079	6.238478305	2.063549467	38.30757208	114781.7954	16926.792	416	2711	40.68940385
284	MAX_SA6R24_25_composite.tif	SHR	Aged	73	SA6R	25	4	111431.238	27782.255	24.932	27495.113	24.67451093	8715.647	7.821547312	1805.422	20.71472147	79.28527853	6.201335572	1.62021174	42.57194176	NA	NA	NA	NA	NA
285	MAX_SA6R25_26_composite.tif	SHR	Aged	73	SA6R	26	5	115758.563	27831.582	24.043	26112.218	22.55748285	8093.965	6.992109085	1918.229	23.69949709	76.30050291	5.335014395	1.657094689	46.40740806	115756.6614	44684.7516	1171	1871	38.15948044
286	MAX_SA6R26_27_composite.tif	SHR	Aged	73	SA6R	27	6	104014.62	26707.177	25.676	29569.562	28.42827479	8429.43	8.104081907	1602.727	19.01346829	80.98653171	6.563214863	1.540867043	37.7916433	104015.9668	50149.08628	1482	1688	33.83878966
287	MAX_SA6R27_28_composite.tif	SHR	Aged	73	SA6R	28	7	100631.504	21429.122	21.295	27161.681	26.9912303	8850.742	8.79519996	1565.468	17.68742101	82.31257899	7.239555915	1.555644046	42.91856974	100631.7416	27782.79753	934	2542	29.7460359
288	MAX_SA6R28_29_composite.tif	SHR	Aged	73	SA6R	29	8	82015.44	16283.441	19.854	21179.398	25.82367174	5439.741	6.632581621	841.99	15.47849429	84.52150571	5.605957854	1.026623767	47.68974664	82014.22535	27140.07987	861	1783	31.52157941
289	MAX_SA6R29_30_composite.tif	SHR	Aged	73	SA6R	30	9	82733.769	18478.487	22.335	20576.015	24.87015308	7104.681	8.587401597	1302.145	18.32798686	81.67201314	7.01350376	1.573897836	44.20744532	82734.40304	27241.31702	814	1717	33.46599142
290	MAX_SA6R30_31_composite.tif	SHR	Aged	73	SA6R	31	10	63469.036	17893.879	28.193	21328.276	33.60422238	5617.006	8.849994192	1481.364	26.37283991	73.62716009	6.515999392	2.3339948	29.35278343	63468.95661	40634.8921	822	496	49.4341753
291	MAX_SA6R31_32_composite.tif	SHR	Aged	73	SA6R	32	11	49468.943	12774.05	25.822	15717.133	31.77171786	3693.337	7.465971125	627.888	17.00056074	82.99943926	6.196714169	1.269256956	34.94031101	49465.03497	19832.19206	557	943	35.60537175
292	MAX_SA6R32_33_composite.tif	SHR	Aged	73	SA6R	33	12	40576.744	9483.964	23.373	12147.932	29.93816359	3567.22	8.791291879	699.845	19.61877877	80.38122123	7.066547774	1.724744105	37.89754453	40576.69078	18615.22282	565	711	32.94729702
293	MAX_SA6R33_34_composite.tif	SHR	Aged	73	SA6R	34	13	18554.247	4338.098	23.381	7073.099	38.12118595	2002.571	10.79305994	444.76	22.20944975	77.79055025	8.395980715	2.397079224	27.70475411	18554.29968	6784.343657	230	434	29.49714633
294	MAX_SA6R34_35_composite.tif	SHR	Aged	73	SA6R	35	14	15215.757	3659.59	24.051	5217.083	34.28737065	1750.655	11.50553995	299.632	17.11542251	82.88457749	9.536318173	1.969221775	30.1560894	15215.70451	6591.758786	211	319	31.24056297
295	MAX_SA6R35_36_composite.tif	SHR	Aged	73	SA6R	36	15	11866.705	2369.301	19.966	4249.03	35.80631692	1234.783	10.40544111	254.16	20.58337376	79.41662624	8.263650272	2.141790834	33.82224198	11866.12434	4661.31518	146	232	31.9268163
296	MAX_SA6R36_37_composite.tif	SHR	Aged	73	SA6R	37	16	9652.647	2210.52	22.901	2751.162	28.50163276	1029.87	10.66930138	113.917	11.061299	88.938701	9.489138057	1.180163327	37.92806585	9653.953842	4576.506946	125	146	36.61205557
297	MAX_SA6R37_38_composite.tif	SHR	Aged	73	SA6R	38	17	5902.114	1497.155	25.366	2142.894	36.30722822	505.099	8.557933649	130.685	25.87314566	74.12685434	6.34372701	2.214206639	29.76883813	5901.902795	2563.285242	75	102	34.17713656
298	MAX_SA6R38_39_composite.tif	SHR	Aged	73	SA6R	39	18	4354.127	1045.397	24.009	2020.58	46.40608783	512.545	11.77147566	76.605	14.94600474	85.05399526	10.01211035	1.75936531	17.81343651	4354.179593	2445.881308	63	53	38.82351282
299	MAX_SA7R_S1_01_composite.tif	SHR	Aged	80	SA7R	1	-21	2839.095	907.213	31.954	648.326	22.83565714	797.205	28.07954648	363.561	45.60445557	54.39554443	15.27402218	12.8055243	17.13079639	2838.747273	2574.133613	63	3	40.8592637
300	MAX_SA7R_S101_02_composite.tif	SHR	Aged	80	SA7R	2	-20	3028.401	1086.248	35.869	1186.538	39.18034633	672.726	22.213901	477.161	70.92947203	29.07052797	6.457698303	15.7562027	2.736752673	3028.181249	2328.186979	51	14	45.65072508
301	MAX_SA7R_S102_03_composite.tif	SHR	Aged	80	SA7R	3	-19	2977.622	1592.957	53.498	1413.051	47.45568779	944.604	31.72343568	696.782	73.76445579	26.23554421	8.322815992	23.40061969	-32.67712348	2977.634915	2946.773254	76	0	38.77333229
302	MAX_SA7R_S103_04_composite.tif	SHR	Aged	80	SA7R	4	-18	3364.5	858.89	25.528	1430.532	42.51841284	689.124	20.48221132	346.556	50.28935286	49.71064714	10.1818398	10.30037153	11.47137584	3364.380871	2036.932986	45	33	45.26517746
303	MAX_SA7R_S104_05_composite.tif	SHR	Aged	80	SA7R	5	-17	2821.614	1185.958	42.031	858.758	30.43499217	653.502	23.16057405	370.585	56.70755407	43.29244593	10.026779	13.13379505	4.373433774	2821.573969	2167.839889	53	16	40.90263942
304	MAX_SA7R_S105_06_composite.tif	SHR	Aged	80	SA7R	6	-16	2147.462	562.004	26.171	733.698	34.16581993	554.373	25.81526472	188.488	34.00021285	65.99978715	17.03801976	8.777244952	13.84791535	2147.580811	1745.391731	45	19	38.78648291
305	MAX_SA7R_S106_07_composite.tif	SHR	Aged	80	SA7R	7	-15	1453.585	500.9	34.46	393.559	27.07505925	418.803	28.811731	203.249	48.5309322	51.4690678	14.82912936	13.98260164	9.653209754	1453.505698	813.6865862	22	20	36.98575392
306	MAX_SA7R_S107_08_composite.tif	SHR	Aged	80	SA7R	8	-14	2826.155	483.842	17.12	1060.237	37.51517521	717.299	25.38073814	245.525	34.22910111	65.77089889	16.69313962	8.687598522	19.98408665	2826.313891	1462.793691	41	26	35.67789491
307	MAX_SA7R_S108_09_composite.tif	SHR	Aged	80	SA7R	9	-13	7786.359	2978.467	38.252	2701.624	34.69688464	2575.19	33.07309617	1302.145	50.56500685	49.43499315	16.34968282	16.72341334	-6.021980809	7786.252889	5863.155571	156	50	37.58433059
308	MAX_SA7R_S109_10_composite.tif	SHR	Aged	80	SA7R	10	-12	15959.146	5507.288	34.509	5361.208	33.59332636	1021.975	6.403694784	498.365	48.76489151	51.23510849	3.28093997	3.122754814	25.49397886	15960.15803	11366.95659	228	83	49.85507274
309	MAX_SA7R_S110_11_composite.tif	SHR	Aged	80	SA7R	11	-11	15364.583	4295.056	27.954	3397.191	22.11053173	3533.764	22.99941365	1549.836	43.85793732	56.14206268	12.91234523	10.08706842	26.93605461	15364.96263	11092.49799	280	110	39.61606424
310	MAX_SA7R_S111_12_composite.tif	SHR	Aged	80	SA7R	12	-10	34443.311	6148.59	17.851	6457.279	18.74755595	5513.124	16.00637058	1942.998	35.24313982	64.75686018	10.36522302	5.641147566	47.39507347	34444.95517	15741.84888	397	463	39.65201229
311	MAX_SA7R_S112_13_composite.tif	SHR	Aged	80	SA7R	13	-9	31230.357	11505.441	36.841	6170.005	19.75643442	5470.953	17.51806103	3006.827	54.95983972	45.04016028	7.890162767	9.627898266	25.88450455	31230.92762	20389.51854	368	227	55.40630039
312	MAX_SA7R_S113_14_composite.tif	SHR	Aged	80	SA7R	14	-8	51826.546	11259.15	21.725	8873.53	17.12159248	9640.922	18.6022854	3199.619	33.18789427	66.81210573	12.42857859	6.17370681	42.55112212	51827.44384	20290.68175	524	867	38.72267509
313	MAX_SA7R_S114_15_composite.tif	SHR	Aged	80	SA7R	15	-7	69092.802	13705.557	19.836	11672.17	16.89346743	15032.498	21.75696681	4563.872	30.3600373	69.6399627	15.15154357	6.605423239	41.51356576	69092.69595	41920.40722	1102	693	38.04029693
314	MAX_SA7R_S115_16_composite.tif	SHR	Aged	80	SA7R	16	-6	68010.621	17547.033	25.8	12124.694	17.82764783	9997.671	14.70016132	3626.318	36.27162766	63.72837234	9.368173539	5.331987779	41.67219085	68009.19465	39838.84598	968	740	41.15583262
315	MAX_SA7R_S116_17_composite.tif	SHR	Aged	80	SA7R	17	-5	75378.44	26166.456	34.713	12954.537	17.18599775	12702.49	16.85162229	5480.723	43.14683971	56.85316029	9.580679834	7.27094246	31.24937996	75382.45377	49247.50265	944	669	52.16896467
316	MAX_SA7R_S117_18_composite.tif	SHR	Aged	80	SA7R	18	-4	84297.363	19113.373	22.674	14004.661	16.61340343	16295.958	19.33151574	4454.18	27.33303559	72.66696441	14.04762567	5.283890079	41.38108082	84301.64047	52984.20626	1383	898	38.31106744
317	MAX_SA7R_S118_19_composite.tif	SHR	Aged	80	SA7R	19	-3	81067.456	18014.001	22.221	13893.2	17.13782655	15129.831	18.66326112	4305.064	28.45414466	71.54585534	13.35278981	5.310471319	41.97791232	81067.4028	38403.81376	1005	1346	38.21275001
318	MAX_SA7R_S119_20_composite.tif	SHR	Aged	80	SA7R	20	-2	77746.236	15347.26	19.74	12172.014	15.65608141	10441.586	13.43034279	4172.848	39.96373731	60.03626269	8.063075877	5.367266912	51.1735758	77744.65139	28615.12559	681	553	42.019274
319	MAX_SA7R_S120_21_composite.tif	SHR	Aged	80	SA7R	21	-1	99689.989	28949.992	29.04	16106.968	16.15705665	9311.848	9.340805525	3494.999	37.53281841	62.46718159	5.834937949	3.505867575	45.46213782	99692.47123	51204.32684	1051	1151	48.71962592
320	MAX_SA7R_S121_22_composite.tif	SHR	Aged	80	SA7R	22	0	99797.304	19897.718	19.938	16123.419	16.1561669	15851.937	15.8841335	4448.159	28.06066539	71.93933461	11.42693995	4.457193553	48.02169959	99797.67374	48192.97378	1253	1415	38.46207006
321	MAX_SA7R_S122_23_composite.tif	SHR	Aged	80	SA7R	23	1	99593.58	20227.241	20.31	14716.811	14.77686714	15100.362	15.16198333	4104.931	27.18432181	72.81567819	11.04030099	4.121682341	49.75114952	99593.65904	43833.32307	1144	1620	38.31584185
322	MAX_SA7R_S123_24_composite.tif	SHR	Aged	80	SA7R	24	2	98379.711	21650.037	22.007	15973.617	16.23669844	19299.59	19.61744937	6007.95	31.12993592	68.87006408	13.51054995	6.10689942	42.13885219	98382.08742	22481.598	608	2292	36.97631251
323	MAX_SA7R_S124_25_composite.tif	SHR	Aged	80	SA7R	25	3	92520.797	17961.743	19.414	15010.581	16.22400745	17985.773	19.43970824	4972.244	27.64542842	72.35457158	14.06551762	5.374190627	44.92228431	92520.95588	31665.12339	822	1880	38.52204792
324	MAX_SA7R_S125_26_composite.tif	SHR	Aged	80	SA7R	26	4	92757.952	29575.081	31.884	15157.452	16.34086531	19371.468	20.88388929	8483.51	43.79384154	56.20615846	11.7380319	9.145857382	30.8912454	92758.66495	1020.760051	23	2493	44.38087178
325	MAX_SA7R_S126_27_composite.tif	SHR	Aged	80	SA7R	27	5	84651.259	19625.945	23.184	13562.33	16.02141558	8975.089	10.60242825	2374.239	26.45365411	73.54634589	7.797698555	2.804729697	50.19215617	84651.25923	41036.65255	954	1228	43.01535906
326	MAX_SA7R_S127_28_composite.tif	SHR	Aged	80	SA7R	28	6	82527.088	16691.207	20.225	12674.473	15.35795495	12113.762	14.67852834	2701.914	22.30449963	77.69550037	11.40455604	3.273972299	49.73851671	82527.56288	33900.66487	791	1297	42.8579834
327	MAX_SA7R_S128_29_composite.tif	SHR	Aged	80	SA7R	29	7	80430.009	16040.425	19.943	14594.973	18.1461785	15377.628	19.11926679	3875.936	25.20503162	74.79496838	14.30024955	4.81901724	42.79155471	80431.43465	33271.45232	864	1396	38.50862536
328	MAX_SA7R_S129_30_composite.tif	SHR	Aged	80	SA7R	30	8	88239.631	16009.133	18.143	14840.34	16.81822536	14296.371	16.20175746	3335.717	23.33261357	76.66738643	12.421464	3.78029346	48.83701718	88238.44285	15671.36004	366	2264	42.81792361
329	MAX_SA7R_S130_31_composite.tif	SHR	Aged	80	SA7R	31	9	68761.562	12232.247	17.789	12084.557	17.57458186	13419.921	19.5166029	2774.61	20.675308	79.324692	15.48148514	4.03511776	45.11981525	68762.32597	23748.69842	702	1563	33.83005473
330	MAX_SA7R_S131_32_composite.tif	SHR	Aged	80	SA7R	32	10	59634.61	11365.99	19.059	9593.312	16.08681938	14534.767	24.37303941	3785.231	26.04259841	73.95740159	18.02566664	6.347372776	40.4811412	59632.92048	15218.96825	393	1445	38.72511004
331	MAX_SA7R_S132_33_composite.tif	SHR	Aged	80	SA7R	33	11	50813.813	11419.674	22.474	8683.088	17.08804651	9272.766	18.24851443	2736.876	29.51520614	70.48479386	12.86242778	5.386086653	42.18943905	50813.24208	16797.19943	430	972	39.0632545
332	MAX_SA7R_S133_34_composite.tif	SHR	Aged	80	SA7R	34	12	45420.706	8118.417	17.874	6940.83	15.28120237	9786.764	21.54692179	2050.842	20.95526162	79.04473838	17.03170796	4.515213832	45.29787584	45420.23102	19701.9519	530	865	37.17349415
333	MAX_SA7R_S134_35_composite.tif	SHR	Aged	80	SA7R	35	13	53611.239	9363.498	17.466	8320.108	15.51933541	9968.73	18.59447792	1871.939	18.77810915	81.22189085	15.10278656	3.49169136	48.42018666	53612.71768	8646.097942	208	1421	41.56777857
334	MAX_SA7R_S135_36_composite.tif	SHR	Aged	80	SA7R	36	14	40716.063	5817.429	14.288	6121.18	15.03382093	5869.582	14.4158879	714.685	12.17608	87.82392	12.66059786	1.755290044	56.26229117	40715.98375	12224.90404	338	1037	36.16835516
335	MAX_SA7R_S136_37_composite.tif	SHR	Aged	80	SA7R	37	15	33421.046	7622.006	22.806	5579.139	16.69349008	5186.663	15.51915221	1150.177	22.17566478	77.82433522	12.07767704	3.441475171	44.9813577	33421.00597	6335.20929	211	971	30.02468858
336	MAX_SA7R_S137_38_composite.tif	SHR	Aged	80	SA7R	38	16	37143.456	19779.655	53.252	NA	NA	1485.404	3.999100138	869.796	58.55619077	41.44380923	1.657379432	2.341720706	42.74889986	37143.416	37143.416	NA	NA	NA
337	MAX_SA7R_S138_39_composite.tif	SHR	Aged	80	SA7R	39	17	26940.476	4094.58	15.199	3581.057	13.29247857	5012.646	18.60637503	813.339	16.22574185	83.77425815	15.58735265	3.019022381	52.90214639	26940.59502	6460.421201	169	716	38.22734439
338	MAX_SA7R_S139_40_composite.tif	SHR	Aged	80	SA7R	40	18	25801.231	4273.139	16.562	4192.89	16.25073625	5168.205	20.03084659	1018.621	19.70937685	80.29062315	16.08289155	3.947955041	47.15641716	25800.4391	2574.081379	77	807	33.42962829
339	MAX_SA7R_S140_41_composite.tif	SHR	Aged	80	SA7R	41	19	19857.527	2934.976	14.78	3519.61	17.72431179	4678.105	23.55834641	911.887	19.49265782	80.50734218	18.96619856	4.592147854	43.93734179	19857.48779	3395.48499	98	621	34.64780602
340	MAX_SA7R_S141_42_composite.tif	SHR	Aged	80	SA7R	42	20	18485.221	2550.025	13.795	2920.795	15.80070371	3794.684	20.52820467	726.278	19.1393539	80.8606461	16.59923893	3.92896574	49.87609163	NA	NA	NA	NA	NA
341	MAX_SA7R_S142_43_composite.tif	SHR	Aged	80	SA7R	43	21	16479.957	3333.235	20.226	2235.632	13.56576355	3459.826	20.99414458	820.073	23.70272378	76.29727622	16.01796048	4.9761841	45.21409186	16480.39231	1202.713333	31	547	38.79720428
342	MAX_SA7R_S143_44_composite.tif	SHR	Aged	80	SA7R	44	22	10078.051	1966.051	19.508	1402.859	13.91994345	NA	NA	NA	NA	NA	NA	NA	66.57205655	10077.69496	2178.32572	47	217	46.34735575
343	MAX_SA7R_S144_45_composite.tif	SHR	Aged	80	SA7R	45	23	6114.13	1013.313	16.573	1128.999	18.46540718	1356.172	22.18094807	248.113	18.29509826	81.70490174	18.12292182	4.058026244	42.78064475	6114.252012	1726.994386	41	130	42.12181429
344	MAX_SA7R_S145_46_composite.tif	SHR	Aged	80	SA7R	46	24	1941.863	770.033	39.654	1234.703	63.58342478	78.611	4.048225853	19.197	24.42024653	75.57975347	3.05963912	0.988586733	-7.285650637	1941.79275	1938.298601	0	0	NA
345	MAX_SA7R_S146_47_composite.tif	SHR	Aged	80	SA7R	47	25	4208.813	349.249	8.298	1236.024	29.36752001	822.977	19.55366038	116.821	14.1949289	85.8050711	16.77803219	2.775628188	42.78081961	4208.998023	728.3900364	19	97	38.33631771
346	MAX_SA7R_S147_48_composite.tif	SHR	Aged	80	SA7R	48	26	3332.178	545.87	16.382	869.373	26.09023287	579.221	17.38265483	102.403	17.67943497	82.32056503	14.30949967	3.073155156	40.1451123	3332.21252	1329.937774	40	51	33.24844434
347	MAX_SA7R_S148_49_composite.tif	SHR	Aged	80	SA7R	49	27	3414.566	714.553	20.927	755.588	22.1283759	364.565	10.67675951	75.02	20.57794906	79.42205094	8.479701373	2.197058133	46.26786459	3414.288686	1450.527602	35	55	41.44364578
348	MAX_SA7R_S2_01_composite.tif	SHR	Aged	80	SA7R	50	28	2245.456	507.343	22.594	895.119	39.86357337	494.853	22.03797358	178.11	35.99250687	64.00749313	14.10595443	7.932019153	15.50445305	2245.49519	1133.707458	28	18	40.48955208
349	MAX_SA7R_S201_02_composite.tif	SHR	Aged	80	SA7R	51	29	1225.435	405.679	33.105	414.05	33.78800181	253.817	20.71240009	73.357	28.90153142	71.09846858	14.72619927	5.986200818	12.3945981	1225.474514	808.0068137	29	8	27.86230392
350	MAX_SA7R_S202_03_composite.tif	SHR	Aged	80	SA7R	52	30	642.306	277.477	43.2	51.651	8.041494241	24.848	3.868561091	13.995	56.32244044	43.67755956	1.689693075	2.178868016	44.88994467	641.553079	533.6576757	13	0	41.05059044
351	MAX_SA8R_01_composite.tif	SHR	Aged	80	SA8R	1	-18	8803.58	1727.259	19.62	2188.418	24.85827357	1820.605	20.68028007	533.301	29.2925154	70.7074846	14.62250584	6.057774224	34.84144637	8803.144425	3652.33476	62	93	58.90862517
352	MAX_SA8R01_02_composite.tif	SHR	Aged	80	SA8R	2	-17	8098.137	3153.091	38.936	1621.766	20.02640854	1781.815	22.00277669	1020.839	57.292087	42.707913	9.396926725	12.60584996	19.03481477	8096.47353	5482.081867	127	52	43.16599896
353	MAX_SA8R02_03_composite.tif	SHR	Aged	80	SA8R	3	-16	17921.579	5494.428	30.658	4863.556	27.13798823	3382.641	18.87468175	1703.045	50.34660787	49.65339213	9.37191974	9.502762006	23.32933002	17921.42105	12600.96695	314	108	40.13046799
354	MAX_SA8R03_04_composite.tif	SHR	Aged	80	SA8R	4	-15	21035.51	6437.501	30.603	5112.514	24.3042075	2402.018	11.41887218	1088.307	45.3080285	54.6919715	6.24520632	5.173665863	33.67392031	21036.85699	14736.21186	369	150	39.9355335
355	MAX_SA8R04_05_composite.tif	SHR	Aged	80	SA8R	5	-14	24038.614	6829.185	28.409	4708.023	19.58525146	4534.112	18.86178629	1678.989	37.03016158	62.96983842	11.87723635	6.984549941	33.14396225	24038.34995	18045.15732	477	140	37.83051849
356	MAX_SA8R05_06_composite.tif	SHR	Aged	80	SA8R	6	-13	29935.42	8838.093	29.524	7280.309	24.32004963	5378.108	17.96570083	2243.898	41.72281405	58.27718595	10.46990488	7.49579595	28.19024954	29935.77689	15746.69553	407	390	38.68966961
357	MAX_SA8R06_07_composite.tif	SHR	Aged	80	SA8R	7	-12	38024.289	10879.349	28.612	8920.296	23.45946824	6398.288	16.82684455	2781.159	43.46723686	56.53276314	9.512680171	7.314164375	31.10168722	38024.52659	28097.32195	844	238	33.29066582
358	MAX_SA8R07_08_composite.tif	SHR	Aged	80	SA8R	8	-11	48098.934	13049.019	27.13	9995.505	20.78113623	9198.565	19.12425959	3710.131	40.33380207	59.66619793	11.41071858	7.713541011	32.96460418	48097.61365	26158.51191	750	545	34.87801588
359	MAX_SA8R08_09_composite.tif	SHR	Aged	80	SA8R	9	-10	35570.699	10930.947	30.73	8340.599	23.44794799	5867.865	16.49634436	2137.269	36.42328172	63.57671828	10.48783438	6.008509982	29.32570765	35569.43178	28611.68893	821	180	34.84980382
360	MAX_SA8R09_10_composite.tif	SHR	Aged	80	SA8R	10	-9	41562.436	11446.423	27.54	9841.214	23.67814533	5003.958	12.03961673	1743.869	34.8497929	65.1502071	7.843835236	4.195781498	36.74223793	41563.22833	21467.0158	577	614	37.20453344
361	MAX_SA8R10_11_composite.tif	SHR	Aged	80	SA8R	11	-8	50242.382	12588.758	25.056	9689.695	19.28589891	4541.902	9.039981424	1497.921	32.98003788	67.01996212	6.058592126	2.981389298	46.61811967	50242.22376	26010.27548	683	626	38.08239456
362	MAX_SA8R11_12_composite.tif	SHR	Aged	80	SA8R	12	-7	58704.371	16474.86	28.064	12363.988	21.06144362	7805.318	13.29597416	2634.763	33.75599815	66.24400185	8.807785369	4.488188793	37.57858222	58704.26544	36009.51911	1010	651	35.65298922
363	MAX_SA8R12_13_composite.tif	SHR	Aged	80	SA8R	13	-6	55107.523	16361.393	29.69	11326.803	20.55400494	4246.363	7.70559584	1573.443	37.05389765	62.94610235	4.850372244	2.855223596	42.05039922	55107.52276	38095.92944	882	423	43.19266376
364	MAX_SA8R13_14_composite.tif	SHR	Aged	80	SA8R	14	-5	60417.028	14358.69	23.766	11641.83	19.26912062	6902.383	11.4245656	1976.798	28.63935542	71.36064458	8.152643655	3.271921949	45.54031378	60417.71427	28563.82858	806	1044	35.43899328
365	MAX_SA8R14_15_composite.tif	SHR	Aged	80	SA8R	15	-4	64233.893	17188.04	26.759	12709.725	19.78663351	8318.709	12.95065364	2490.268	29.93575085	70.06424915	9.073778231	3.876875406	40.50371285	64233.31196	39230.63371	1185	795	33.10602001
366	MAX_SA8R15_16_composite.tif	SHR	Aged	80	SA8R	16	-3	57680.495	32799.654	56.864	13077.247	22.67187027	3254.861	5.642914472	1342.996	41.26123973	58.73876027	3.314578004	2.328336468	14.82121525	57680.33663	48093.68296	450	255	106.874851
367	MAX_SA8R16_17_composite.tif	SHR	Aged	80	SA8R	17	-2	69388.023	20023.253	28.857	14059.744	20.262494	8684.567	12.5159453	2467.03	28.40705818	71.59294182	8.960533434	3.555411861	38.3645607	69385.91097	45136.26635	1222	759	36.93638817
368	MAX_SA8R17_18_composite.tif	SHR	Aged	80	SA8R	18	-1	69531.145	17961.743	25.833	12360.581	17.77704222	5964.01	8.577465537	1318.517	22.10789385	77.89210615	6.681168561	1.896296976	47.81249225	69530.82848	32129.90551	856	1167	37.53493635
369	MAX_SA8R18_19_composite.tif	SHR	Aged	80	SA8R	19	0	74565.075	18269.667	24.502	14089.768	18.89593486	5695.089	7.637743273	1115.955	19.59504057	80.40495943	6.14112438	1.496618893	48.96432187	74563.43748	40076.60981	980	956	40.8944998
370	MAX_SA8R19_20_composite.tif	SHR	Aged	80	SA8R	20	1	72944.576	18411.019	25.24	14216.65	19.4896602	9238.148	12.66461265	2215.722	23.9844826	76.0155174	9.627070833	3.037541818	42.60572714	72943.1499	40918.57322	1195	1053	34.24148387
371	MAX_SA8R20_21_composite.tif	SHR	Aged	80	SA8R	21	2	72928.072	17844.843	24.469	14536.985	19.93331868	7008.694	9.610419977	1414.081	20.17609843	79.82390157	7.671412183	1.939007794	45.98726134	72927.67583	23751.43754	677	1668	35.08336417
372	MAX_SA8R21_22_composite.tif	SHR	Aged	80	SA8R	22	3	74471.253	18656.756	25.052	14470.731	19.43129787	10301.66	13.83306925	2528.98	24.5492474	75.4507526	10.43715486	3.395914394	41.68363288	74471.49091	37705.82781	1104	1176	34.15382954
373	MAX_SA8R22_23_composite.tif	SHR	Aged	80	SA8R	23	4	71900.446	17518.699	24.365	13103.495	18.22449752	7588.761	10.55453954	1618.439	21.32678839	78.67321161	8.303595224	2.250944313	46.85596294	71900.05016	8761.622104	191	1935	45.87236704
374	MAX_SA8R23_24_composite.tif	SHR	Aged	80	SA8R	24	5	66614.496	14871.129	22.324	11918.145	17.89121845	7359.66	11.04813583	1481.391	20.12852496	79.87147504	8.824309051	2.223826778	48.73664572	66614.62771	24971.50309	684	1388	36.50804545
375	MAX_SA8R24_25_composite.tif	SHR	Aged	80	SA8R	25	6	69517.837	14883.752	21.41	10672.43	15.35207432	6961.929	10.01459381	1283.793	18.44019093	81.55980907	8.167883589	1.846710219	53.22333187	69518.15348	37300.61825	959	930	38.89532664
376	MAX_SA8R25_26_composite.tif	SHR	Aged	80	SA8R	26	7	52048.992	14966.033	28.754	9713.777	18.6627572	8020.344	15.40922061	2374.978	29.61192188	70.38807812	10.84625424	4.562966368	37.1740222	52049.25635	28694.74713	852	822	33.67928067
377	MAX_SA8R26_27_composite.tif	SHR	Aged	80	SA8R	27	8	63535.448	12860.373	20.241	10612.672	16.70354477	8775.114	13.81136716	1668.505	19.01405497	80.98594503	11.18526622	2.626100944	49.24408807	63535.55318	24254.48149	698	1371	34.74854082
378	MAX_SA8R27_28_composite.tif	SHR	Aged	80	SA8R	28	9	56255.033	11570.11	20.567	7646.326	13.59225227	8105.399	14.40830903	1569.878	19.36830007	80.63169993	11.6176645	2.790644528	51.4324387	56254.18781	20457.10789	596	1346	34.32400653
379	MAX_SA8R28_29_composite.tif	SHR	Aged	80	SA8R	29	10	45442.412	9192.597	20.229	7112.022	15.65062612	6543.363	14.39924228	1110.277	16.96798726	83.03201274	11.95598068	2.443261594	49.72113161	45442.41227	28047.6244	918	621	30.55296776
380	MAX_SA8R29_30_composite.tif	SHR	Aged	80	SA8R	30	11	39620.547	9085.572	22.931	7770.673	19.61273528	4239.656	10.70064984	631.347	14.89146761	85.10853239	9.107166037	1.593483805	46.75561488	39620.65245	13347.118	364	887	36.6679066
381	MAX_SA8R30_31_composite.tif	SHR	Aged	80	SA8R	31	12	49006.517	10684.577	21.802	8650.133	17.65098507	6564.753	13.39567348	1346.666	20.51358216	79.48641784	10.64774099	2.747932484	47.15134145	49006.94202	14584.96549	414	1119	35.22938523
382	MAX_SA8R31_32_composite.tif	SHR	Aged	80	SA8R	32	13	48530.676	10461.523	21.557	7538.377	15.53322068	4583.254	9.444034944	720.283	15.71553748	84.28446252	7.959854093	1.484180851	53.46574438	48529.40868	12487.80883	295	990	42.33155534
383	MAX_SA8R32_33_composite.tif	SHR	Aged	80	SA8R	33	14	38958.41	11948.538	30.67	10467.57	26.868576	5056.956	12.98039627	1433.49	28.34689485	71.65310515	9.300856991	3.679539283	29.48102772	38959.99445	32414.54286	663	162	48.89071322
384	MAX_SA8R33_34_composite.tif	SHR	Aged	80	SA8R	34	15	39420.044	8040.043	20.396	7252.451	18.39787647	4771.029	12.10305346	1062.165	22.26280746	77.73719254	9.408573973	2.694479489	49.10307007	39422.3283	7701.362555	222	1082	34.69082232
385	MAX_SA8R34_35_composite.tif	SHR	Aged	80	SA8R	35	16	31749.583	11500.054	36.221	11707.053	36.87309216	1347.643	4.24460063	747.851	55.49325749	44.50674251	1.889133473	2.355467157	22.66130721	31749.59926	24895.5599	119	27	209.2063858
386	MAX_SA8R35_36_composite.tif	SHR	Aged	80	SA8R	36	17	22537.419	4067.645	18.048	4100.125	18.1925224	2973.872	13.19526428	576.554	19.38731728	80.61268272	10.63705653	2.558207752	50.56421332	22536.60741	6107.398447	192	544	31.80936691
387	MAX_SA8R36_37_composite.tif	SHR	Aged	80	SA8R	37	18	10252.993	2863.652	27.93	2518.866	24.56712884	721.788	7.039778531	261.686	36.25524392	63.74475608	4.487489653	2.552288878	40.46309263	10252.91364	3765.204985	111	244	33.92076563
388	MAX_SA8R37_38_composite.tif	SHR	Aged	80	SA8R	38	19	12312.601	2821.878	22.919	2073.023	16.83659691	1378.354	11.19466147	332.956	24.1560586	75.8439414	8.490472484	2.704188985	49.04974162	12312.28927	5293.224285	145	219	36.50499507
389	MAX_SA8R38_39_composite.tif	SHR	Aged	80	SA8R	39	20	8114.852	1313.764	16.19	1852.504	22.82856175	1084.267	13.36151294	259.679	23.94972825	76.05027175	10.1614669	3.200046039	47.61992531	8115.802906	3255.005738	89	157	36.57309818
390	MAX_SA8R39_40_composite.tif	SHR	Aged	80	SA8R	40	21	4213.012	1234.519	29.303	861.53	20.44926528	755.588	17.93462729	274.942	36.38781982	63.61218018	11.40860743	6.526019864	32.31310743	4212.536461	2005.934566	65	78	30.86053179
391	MAX_SA8R40_41_composite.tif	SHR	Aged	80	SA8R	41	22	2463.281	535.888	21.755	531.162	21.56319153	10.404	0.422363506	0.29	2.787389466	97.21261053	0.41059059	0.011772916	56.25944496	2463.175123	341.3800171	8	69	42.67250213
392	MAX_SA8R41_42_composite.tif	SHR	Aged	80	SA8R	42	23	1830.534	208.266	11.377	363.693	19.86813684	26.459	1.445425215	4.727	17.86537662	82.13462338	1.187194556	0.258230658	67.30943795	1829.636341	574.6000287	8	38	71.82500359
393	MAX_SA9L_01_composite.tif	SHR	Aged	80	SA9L	1	-20	2518.681	733.988	29.142	574.098	22.79359712	345.631	13.72269851	150.991	43.6856069	56.3143931	7.727854381	5.994844127	34.34170437	2518.562235	2518.562235	48	0	52.47004657
394	MAX_SA9L01_02_composite.tif	SHR	Aged	80	SA9L	2	-19	9180.001	2860.721	31.163	2340.465	25.49525866	1085.297	11.82240612	365.198	33.64959085	66.35040915	7.844214832	3.978191288	31.51933522	9180.102107	9118.840548	186	0	49.02602445
395	MAX_SA9L02_03_composite.tif	SHR	Aged	80	SA9L	3	-18	7823.644	2729.112	34.883	1560.451	19.94532215	1262.377	16.13540954	479.538	37.98690882	62.01309118	10.00606623	6.129343309	29.03626831	7823.881797	7447.879176	173	3	43.05132472
396	MAX_SA9L03_04_composite.tif	SHR	Aged	80	SA9L	4	-17	11994.512	3804.137	31.716	2058.05	17.15826371	2178.965	18.16634974	827.097	37.95825082	62.04174918	11.27072114	6.895628601	32.95938654	11994.15505	10933.45982	252	11	43.38674532
397	MAX_SA9L04_05_composite.tif	SHR	Aged	80	SA9L	5	-16	19174.82	5753.262	30.004	2296.684	11.97760396	2523.329	13.1595968	993.641	39.37817859	60.62182141	7.977587273	5.182009531	44.85879923	19174.34486	19116.34039	397	0	48.1519909
398	MAX_SA9L05_06_composite.tif	SHR	Aged	80	SA9L	6	-15	24503.153	6700.586	27.346	3700.334	15.10146062	4102.132	16.74124142	1441.438	35.13875224	64.86124776	10.85857808	5.882663345	40.81129796	24502.47943	24345.04628	506	0	48.11273969
399	MAX_SA9L06_07_composite.tif	SHR	Aged	80	SA9L	7	-14	24472.416	6570.034	26.847	3198.985	13.07179888	2986.019	12.20157013	1013.313	33.93524957	66.06475043	8.060936852	4.140633275	47.879631	24473.48536	24473.48536	517	0	47.33749587
400	MAX_SA9L07_08_composite.tif	SHR	Aged	80	SA9L	8	-13	25907.86	6242.227	24.094	2729.297	10.53462926	2394.281	9.241523615	739.613	30.89081858	69.10918142	6.386741321	2.854782294	56.12984713	25907.7409	24417.00528	572	14	42.68707218
401	MAX_SA9L08_09_composite.tif	SHR	Aged	80	SA9L	9	-12	32620.91	8915.12	27.329	4211.639	12.91085687	4678.237	14.34122163	1488.758	31.82305642	68.17694358	9.777406578	4.56381505	45.4189215	32619.60174	30468.05581	708	34	43.03397713
402	MAX_SA9L09_10_composite.tif	SHR	Aged	80	SA9L	10	-11	32951.278	9009.1	27.341	3187.948	9.674732494	4657.931	14.13581288	1539.247	33.04572352	66.95427648	9.464531239	4.671281642	48.84845462	32948.54532	30381.58874	769	52	39.50791774
403	MAX_SA9L10_11_composite.tif	SHR	Aged	80	SA9L	11	-10	29967.742	7030.717	23.461	3149.474	10.50954723	4695.428	15.66827424	1547.512	32.95784751	67.04215249	10.50434831	5.163925931	50.36117853	29965.12744	29419.16707	631	5	46.62308569
404	MAX_SA9L11_12_composite.tif	SHR	Aged	80	SA9L	12	-9	36718.526	10388.193	28.291	4275.727	11.64460414	4980.853	13.56495901	1718.889	34.50993233	65.49006767	8.883700833	4.681258175	46.49943685	36719.55605	35841.53762	749	1	47.85252019
405	MAX_SA9L12_13_composite.tif	SHR	Aged	80	SA9L	13	-8	39499.501	10959.862	27.747	4741.982	12.00516938	2568.087	6.50156821	853.873	33.24937979	66.75062021	4.339837103	2.161731106	53.74626241	39499.06487	29215.88365	692	238	42.21948504
406	MAX_SA9L13_14_composite.tif	SHR	Aged	80	SA9L	14	-7	40087.383	11562.083	28.842	4035.166	10.06592523	2587.945	6.455759409	833.909	32.22282545	67.77717455	4.375531324	2.080228086	54.63631536	40087.97708	33301.12256	713	152	46.70564174
407	MAX_SA9L14_15_composite.tif	SHR	Aged	80	SA9L	15	-6	44900.873	12577.482	28.012	5384.34	11.9916154	4806.968	10.70573394	1411.071	29.35469926	70.64530074	7.563097938	3.142636002	49.29065066	44901.11053	30004.38323	582	361	51.55392308
408	MAX_SA9L15_16_composite.tif	SHR	Aged	80	SA9L	16	-5	48182.906	14849.793	30.82	4999.205	10.37547424	4461.363	9.259223593	1628.553	36.50348559	63.49651441	5.879284242	3.37993935	49.54530217	48183.69165	46979.59508	1059	17	44.36222387
409	MAX_SA9L16_17_composite.tif	SHR	Aged	80	SA9L	17	-4	47818.605	11356.088	23.748	4560.201	9.536457619	3518.554	7.358127658	856.17	24.33300725	75.66699275	5.567673921	1.790453737	59.35741472	47817.49614	47817.49614	1010	0	47.34405559
410	MAX_SA9L17_18_composite.tif	SHR	Aged	80	SA9L	18	-3	52756.944	14585.255	27.646	5179.428	9.817528475	3854.6	7.306336773	1167.975	30.30080942	69.69919058	5.092457592	2.213879181	55.23013475	52755.88764	41312.97026	1009	279	40.94447003
411	MAX_SA9L18_19_composite.tif	SHR	Aged	80	SA9L	19	-2	51226.253	13876.379	27.088	5048.611	9.855514906	4377.259	8.544952527	1442.204	32.94765057	67.05234943	5.729591426	2.8153611	54.51153257	51224.66834	32762.35842	727	517	45.06514226
412	MAX_SA9L19_20_composite.tif	SHR	Aged	80	SA9L	20	-1	40817.146	21885.871	53.619	2550.316	6.248148756	2347.199	5.750522097	1158.284	49.34749887	50.65250113	2.91278327	2.837738827	34.38232915	40817.10649	39876.01829	472	18	84.4830896
413	MAX_SA9L20_21_composite.tif	SHR	Aged	80	SA9L	21	0	58209.043	14971.394	25.72	6512.838	11.18870482	5248.163	9.016061302	1635.709	31.16726748	68.83273252	6.20600136	2.810059942	54.07523388	58205.92666	54402.63688	1217	82	44.70224888
414	MAX_SA9L21_22_composite.tif	SHR	Aged	80	SA9L	22	1	54678.289	14350.398	26.245	5232.768	9.570101947	2580.234	4.718936981	783.685	30.37263287	69.62736713	3.285671576	1.433265404	59.46596107	54677.45734	54412.80926	1126	0	48.32398691
415	MAX_SA9L22_23_composite.tif	SHR	Aged	80	SA9L	23	2	57672.573	15266.721	26.471	4949.165	8.581488119	4605.25	7.985164803	1356.595	29.45757559	70.54242441	5.632928845	2.352235958	56.96234708	57672.73163	38225.37581	862	571	44.34498354
416	MAX_SA9L23_24_composite.tif	SHR	Aged	80	SA9L	24	3	54956.268	14373.609	26.155	6000.398	10.91849614	3122.962	5.682631142	989.97	31.69971329	68.30028671	3.881253363	1.801377779	57.24387272	54953.73275	41034.19324	978	383	41.9572528
417	MAX_SA9L24_25_composite.tif	SHR	Aged	80	SA9L	25	4	54316.286	14244.034	26.224	5559.995	10.23633133	1506.054	2.77274849	496.2	32.9470258	67.0529742	1.85921033	0.913538161	60.76692018	54317.87022	54211.58738	1168	0	46.41403029
418	MAX_SA9L25_26_composite.tif	SHR	Aged	80	SA9L	26	5	55710.008	14204.504	25.497	6287.091	11.28538879	2579.759	4.630692209	729.261	28.26857082	71.73142918	3.321661702	1.309030507	58.586919	55710.00779	48164.17397	1102	184	43.70614698
419	MAX_SA9L26_27_composite.tif	SHR	Aged	80	SA9L	27	6	56658.837	14018.604	24.742	5709.56	10.07708647	2714.589	4.791113167	773.518	28.49484765	71.50515235	3.425892769	1.365220398	60.38980036	56656.40783	56120.27195	1172	1	47.88419109
420	MAX_SA9L27_28_composite.tif	SHR	Aged	80	SA9L	28	7	55005.278	13539.964	24.616	5061.497	9.201838776	2610.76	4.746380884	736.682	28.2171475	71.7828525	3.407087589	1.339293295	61.43578034	55004.85525	43969.27863	971	276	45.28247027
421	MAX_SA9L28_29_composite.tif	SHR	Aged	80	SA9L	29	8	45531.032	10563.504	23.201	4741.771	10.41437189	2218.864	4.873300478	727.096	32.76884027	67.23115973	3.276376428	1.59692405	61.51132763	45530.71478	42301.44969	1092	79	38.73759129
422	MAX_SA9L29_30_composite.tif	SHR	Aged	80	SA9L	30	9	44269.816	10325.795	23.325	4955.212	11.19320668	2009.542	4.539305065	631.373	31.41875114	68.58124886	3.113112103	1.426192962	60.94248826	44269.76346	31153.32085	772	359	40.35404255
423	MAX_SA9L30_31_composite.tif	SHR	Aged	80	SA9L	31	10	38409.741	10599.126	27.595	4044.883	10.53087809	1307.189	3.403274706	452.867	34.64433988	65.35566012	2.22423265	1.179042056	58.4708472	38409.26567	36554.22228	689	22	53.05402363
424	MAX_SA9L31_32_composite.tif	SHR	Aged	80	SA9L	32	11	36522.328	7295.994	19.977	3576.146	9.791670454	1648.569	4.513866148	495.619	30.06358848	69.93641152	3.156836005	1.357030143	65.7174634	36522.80308	36522.41971	873	0	41.83553231
425	MAX_SA9L32_33_composite.tif	SHR	Aged	80	SA9L	33	12	35238.086	6656.303	18.89	3465.715	9.835139741	1046.084	2.968617535	264.406	25.27579047	74.72420953	2.218275987	0.750341548	68.30624272	35237.34676	23202.01542	609	341	38.09854749
426	MAX_SA9L33_34_composite.tif	SHR	Aged	80	SA9L	34	13	36262.253	6851.498	18.894	3242.873	8.942833751	1993.434	5.497270123	498.814	25.02285002	74.97714998	4.121696465	1.375573658	66.66589613	NA	NA	NA	NA	NA
427	MAX_SA9L34_35_composite.tif	SHR	Aged	80	SA9L	35	14	26672.638	6022.421	22.579	2194.782	8.228589913	3330.937	12.48821733	870.931	26.14672688	73.85327312	9.222957249	3.265260077	56.70419276	26673.1129	13489.87673	271	301	49.7781429
428	MAX_SA9L35_36_composite.tif	SHR	Aged	80	SA9L	36	15	28281.914	6794.038	24.023	2793.597	9.877680132	1986.12	7.022579872	514.473	25.90341973	74.09658027	5.203491532	1.81908834	59.07674	28282.29665	23542.76318	582	118	40.45148313
429	MAX_SA9L36_37_composite.tif	SHR	Aged	80	SA9L	37	16	25892.333	5721.258	22.096	2233.309	8.625367981	1572.36	6.072685687	466.889	29.69351802	70.30648198	4.269491668	1.803194019	63.20594633	25892.28004	25186.97251	458	5	54.99338977
430	MAX_SA9L37_38_composite.tif	SHR	Aged	80	SA9L	38	17	19452.165	6645.529	34.163	2563.598	13.17898548	976.82	5.021651832	307.369	31.46628857	68.53371143	3.441524375	1.580127456	47.63636269	19451.92738	15451.5096	407	96	37.96439705
431	MAX_SA9L38_39_composite.tif	SHR	Aged	80	SA9L	39	18	17327.096	4405.672	25.426	1700.166	9.812180876	783.975	4.524560838	277.662	35.4172008	64.5827992	2.922088041	1.602472798	60.23725829	17326.96911	8853.677624	201	209	44.04814738
432	MAX_SA9L39_40_composite.tif	SHR	Aged	80	SA9L	40	19	5467.309	1657.336	30.314	476.818	8.72125574	356.168	6.514502839	105.995	29.75983244	70.24016756	4.57579771	1.938705129	54.45024142	5467.361523	5244.627609	116	0	45.21230697
433	MAX_SO10R_01_composite.tif	SHR	Old	330	SO10R	1	-17	5413.255	1277.482	23.599	1748.886	32.30747489	782.496	14.45518454	369.529	47.22439476	52.77560524	7.628811131	6.826373411	29.63834056	5413.334333	1947.87424	57	106	34.17323228
434	MAX_SO10R01_02_composite.tif	SHR	Old	330	SO10R	2	-16	8389.424	2496.394	29.756	2738.672	32.64433887	718.039	8.558859345	396.226	55.18168233	44.81831767	3.83593677	4.722922575	29.04080178	8389.384873	7847.926573	160	8	49.04954108
435	MAX_SO10R02_03_composite.tif	SHR	Old	330	SO10R	3	-15	10200.365	3240.258	31.766	1736.475	17.02365553	1209.644	11.85883054	570.692	47.17850872	52.82149128	6.264011141	5.594819401	39.35151393	10200.62926	8527.05193	216	31	39.47709227
436	MAX_SO10R03_04_composite.tif	SHR	Old	330	SO10R	4	-14	11863.272	2879.76	24.275	3588.213	30.24640251	1783.109	15.03049917	705.1	39.54329208	60.45670792	9.086944984	5.94355419	30.44809832	11864.66216	11430.90235	314	3	36.40414763
437	MAX_SO10R04_05_composite.tif	SHR	Old	330	SO10R	5	-13	10502.717	3230.99	30.763	3436.483	32.71994285	1100.533	10.47855522	482.046	43.80113999	56.19886001	5.888828576	4.589726639	26.03850194	10503.1809	9660.396095	303	19	31.88249536
438	MAX_SO10R05_06_composite.tif	SHR	Old	330	SO10R	6	-12	27004.987	6003.408	22.231	5440.189	20.14512727	2470.912	9.149835917	810.513	32.80217992	67.19782008	6.148490277	3.00134564	48.47403681	27005.1451	13166.5686	373	363	35.29911153
439	MAX_SO10R06_07_composite.tif	SHR	Old	330	SO10R	7	-11	34057.357	6761.796	19.854	6561.927	19.26728196	4049.821	11.89117817	1174.471	29.0005657	70.9994343	8.44266923	3.448508937	48.98753988	34060.47295	10381.61152	285	655	36.4267071
440	MAX_SO10R07_08_composite.tif	SHR	Old	330	SO10R	8	-10	46825.466	10114.915	21.601	10061.178	21.48655178	4801.977	10.25505438	1563.62	32.56200519	67.43799481	6.915803038	3.339251338	46.65739384	46825.67734	19539.85647	505	668	38.69278509
441	MAX_SO10R08_09_composite.tif	SHR	Old	330	SO10R	9	-9	42588.504	10688.564	25.097	11864.83	27.85923168	4561.073	10.70963422	1748.147	38.32753828	61.67246172	6.604895067	4.104739157	36.33413409	42589.19786	38531.98569	786	59	49.02288256
442	MAX_SO10R09_10_composite.tif	SHR	Old	330	SO10R	10	-8	44469.87	11080.195	24.916	11076.181	24.90715849	4558.775	10.25137919	1698.16	37.25035783	62.74964217	6.432703761	3.818675431	39.92546232	44471.77129	37896.3146	969	141	39.1086838
443	MAX_SO10R10_11_composite.tif	SHR	Old	330	SO10R	11	-7	54369.046	11163.084	20.532	11187.721	20.57737228	5682.863	10.45238682	1515.455	26.66710424	73.33289576	7.665037934	2.78734889	48.4382409	54369.62647	19755.00329	527	895	37.48577475
444	MAX_SO10R11_12_composite.tif	SHR	Old	330	SO10R	12	-6	55504.224	13419.763	24.178	10252.201	18.47102844	4727.458	8.517294107	1648.595	34.87275826	65.12724174	5.547078723	2.970215384	48.83367745	55503.66934	30252.88408	790	647	38.29478997
445	MAX_SO10R12_13_composite.tif	SHR	Old	330	SO10R	13	-5	63859.822	15302.713	23.963	14983.858	23.46367016	7405.131	11.5959155	2604.369	35.1697897	64.8302103	7.517656407	4.078259097	40.97741433	63859.18819	49087.02812	1262	319	38.89621879
446	MAX_SO10R13_14_composite.tif	SHR	Old	330	SO10R	14	-4	58970.044	13389.923	22.706	11551.151	19.58816751	6656.171	11.28737669	1860.215	27.94722371	72.05277629	8.132868275	3.154508414	46.4184558	58971.87959	32498.39287	904	755	35.94954963
447	MAX_SO10R14_15_composite.tif	SHR	Old	330	SO10R	15	-3	67210.3	16747.769	24.918	15173.666	22.57639975	6458.071	9.608751932	2005.291	31.05092837	68.94907163	6.625145253	2.983606679	42.89684832	67211.09211	53979.48196	1263	322	42.73909894
448	MAX_SO10R15_16_composite.tif	SHR	Old	330	SO10R	16	-2	72257.802	16797.492	23.247	12741.782	17.63378022	6937.582	9.601152828	2318.786	33.42354728	66.57645272	6.392106973	3.209045855	49.51806695	72257.96049	66093.58668	1577	93	41.91096175
449	MAX_SO10R16_17_composite.tif	SHR	Old	330	SO10R	17	-1	69832.599	14826.608	21.232	13726.63	19.65647877	7038.666	10.07934131	2206.982	31.35511757	68.64488243	6.918951993	3.160389319	49.03217991	69831.96537	35987.90912	1040	994	34.60375877
450	MAX_SO10R17_18_composite.tif	SHR	Old	330	SO10R	18	0	73816.51	17311.067	23.451	13554.593	18.36254925	6382.602	8.646577846	2514.535	39.39670686	60.60329314	5.240110918	3.406466927	49.53987291	73816.98557	15149.16076	394	1721	38.44964659
451	MAX_SO10R18_19_composite.tif	SHR	Old	330	SO10R	19	1	66084.047	14468.857	21.895	13829.931	20.92779064	6587.092	9.9677491	1892.879	28.73618586	71.26381414	7.103398192	2.864350908	47.20946026	66086.02737	35742.02932	896	827	39.89065772
452	MAX_SO10R19_20_composite.tif	SHR	Old	330	SO10R	20	2	63908.04	14538.807	22.75	12577.377	19.68042988	6513.392	10.19181937	1902.914	29.21540727	70.78459273	7.214237833	2.977581537	47.37775075	63908.50187	18072.23744	482	1298	37.49426855
453	MAX_SO10R20_21_composite.tif	SHR	Old	330	SO10R	21	3	65380.505	14562.387	22.273	15247.366	23.32096701	7105.711	10.86824123	2045.059	28.78049783	71.21950217	7.740307298	3.127933931	43.53779176	65380.59757	39390.85252	1031	757	38.20645249
454	MAX_SO10R21_22_composite.tif	SHR	Old	330	SO10R	22	4	66266.831	12768.822	19.269	16013.015	24.16444963	6892.005	10.40038417	1893.936	27.480189	72.519811	7.542338942	2.858045226	46.1661662	66267.09503	34112.67095	975	880	34.98735482
455	MAX_SO10R22_23_composite.tif	SHR	Old	330	SO10R	23	5	55308.606	9089.217	16.434	11102.191	20.07317089	6494.882	11.74298625	1440.751	22.18286645	77.81713355	9.138055296	2.604930958	51.74984285	55307.5237	21300.02848	613	994	34.74719165
456	MAX_SO10R23_24_composite.tif	SHR	Old	330	SO10R	24	6	58198.929	8631.359	14.831	11816.349	20.30337878	5901.876	10.14086703	1279.304	21.67622634	78.32377366	7.942709736	2.198157289	54.7247542	58199.03463	19842.74359	519	1099	38.23264662
457	MAX_SO10R24_25_composite.tif	SHR	Old	330	SO10R	25	7	52496.948	9980.824	19.012	11463.007	21.83556842	5859.125	11.16088691	1529.899	26.11139035	73.88860965	8.246624166	2.914262749	47.99154466	52496.92153	11208.77403	311	1147	36.04107406
458	MAX_SO10R25_26_composite.tif	SHR	Old	330	SO10R	26	8	55903.064	10360.942	18.534	13132.621	23.49177319	6027.676	10.78237143	1793.196	29.74937604	70.25062396	7.574683205	3.207688223	47.19185538	55903.07709	26293.62301	697	778	37.72399284
459	MAX_SO10R26_27_composite.tif	SHR	Old	330	SO10R	27	9	44168.68	8251.689	18.682	10871.771	24.61420853	3664.739	8.29714404	884.609	24.13839021	75.86160979	6.294347035	2.002797005	48.40664743	44168.13901	18140.00615	501	768	36.2075971
460	MAX_SO10R27_28_composite.tif	SHR	Old	330	SO10R	28	10	42419.266	8775.009	20.686	9208.81	21.70902721	5342.83	12.59529102	1586.54	29.69474979	70.30525021	8.855150865	3.740140152	45.00968177	42419.25298	13385.04579	383	947	34.94790023
461	MAX_SO10R28_29_composite.tif	SHR	Old	330	SO10R	29	11	40979.36	19111.419	46.637	7532.278	18.38066285	3406.459	8.312621281	1329.766	39.03660663	60.96339337	5.06765601	3.24496527	26.66971587	40979.08244	27479.9289	350	418	78.51408258
462	MAX_SO10R29_30_composite.tif	SHR	Old	330	SO10R	30	12	48825.37	7715.695	15.803	10035.669	20.55420983	5722.499	11.72033924	1152.923	20.14719443	79.85280557	9.359019706	2.361319535	51.92245093	48826.00369	14081.92207	406	1062	34.68453711
463	MAX_SO10R30_31_composite.tif	SHR	Old	330	SO10R	31	13	38786.056	7452.161	19.214	8460.431	21.81307375	4809.767	12.40076331	1126.834	23.42803716	76.57196284	9.49550787	2.905255435	46.57216294	38787.37678	15030.9467	443	740	33.92990227
464	MAX_SO10R31_32_composite.tif	SHR	Old	330	SO10R	32	14	54054.521	11332.982	20.966	12854.906	23.78137066	6417.168	11.87165825	1853.692	28.8864496	71.1135504	8.442357671	3.429300576	43.38097109	54053.96614	44991.14369	1243	254	36.19561037
465	MAX_SO10R32_33_composite.tif	SHR	Old	330	SO10R	33	15	48781.087	10846.949	22.236	12412.443	25.44519559	5437.39	11.14651258	1522.426	27.9992055	72.0007945	8.025577618	3.120934964	41.17229182	48779.89838	26660.63945	729	612	36.57152188
466	MAX_SO10R33_34_composite.tif	SHR	Old	330	SO10R	34	16	54643.935	8711.845	15.943	12456.727	22.79617491	3029.087	5.543317845	594.378	19.62234825	80.37765175	4.455588713	1.087729132	55.71750725	54645.42656	23056.24387	606	916	38.04660704
467	MAX_SO10R34_35_composite.tif	SHR	Old	330	SO10R	35	17	48904.589	11420.149	23.352	11830.08	24.19012253	5058.593	10.34380025	1608.088	31.78923467	68.21076533	7.055585315	3.288214936	42.11407722	NA	NA	NA	NA	NA
468	MAX_SO10R35_36_composite.tif	SHR	Old	330	SO10R	36	18	54684.231	11770.296	21.524	13151.95	24.05071766	4569.892	8.356873483	1447.934	31.6842061	68.3157939	5.709064465	2.647809018	46.06840886	54683.75523	25597.04023	748	889	34.22064202
469	MAX_SO10R36_37_composite.tif	SHR	Old	330	SO10R	37	19	62063.695	13598.137	21.91	15647.368	25.21178928	5824.638	9.384935911	2130.298	36.5739124	63.4260876	5.952497672	3.432438239	43.49327481	62063.93279	26774.91926	661	1113	40.50668572
470	MAX_SO10R37_38_composite.tif	SHR	Old	330	SO10R	38	20	59468.647	10773.513	18.116	14404.531	24.2220594	6444.05	10.83604609	1903.679	29.5416547	70.4583453	7.634898773	3.201147321	46.82589451	59468.72641	9954.964263	275	1407	36.19987005
471	MAX_SO10R38_39_composite.tif	SHR	Old	330	SO10R	39	21	56305.416	11035.331	19.599	14303.844	25.40402863	5872.064	10.42895056	1746.985	29.75078269	70.24921731	7.326256146	3.102694419	44.56802081	56304.28047	12291.62997	323	1239	38.05458194
472	MAX_SO10R39_40_composite.tif	SHR	Old	330	SO10R	40	22	53012.741	13265.312	25.023	11060.919	20.86464271	2636.453	4.973244074	880.437	33.39475424	66.60524576	3.312441437	1.660802636	49.13911322	53014.95517	28378.4472	493	621	57.56277322
473	MAX_SO10R40_41_composite.tif	SHR	Old	330	SO10R	41	23	45616.06	8088.446	17.732	10171.767	22.29865315	3890.671	8.529169332	842.175	21.64600913	78.35399087	6.682944559	1.846224773	51.44017752	45616.38986	16586.31489	452	833	36.69538692
474	MAX_SO10R41_42_composite.tif	SHR	Old	330	SO10R	42	24	43637.228	8779.894	20.12	10123.021	23.19813028	5586.031	12.80106747	1611.653	28.85148686	71.14851314	9.107769174	3.6932983	43.88080225	43637.18851	9849.618264	253	1004	38.93129748
475	MAX_SO10R42_43_composite.tif	SHR	Old	330	SO10R	43	25	40581.787	7898.163	19.462	9339.284	23.01348632	4263.052	10.50484051	1188.149	27.87085403	72.12914597	7.577051745	2.927788764	47.01967317	40579.80672	21490.13245	637	621	33.73647167
476	MAX_SO10R43_44_composite.tif	SHR	Old	330	SO10R	44	26	56158.465	10133.267	18.044	12949.52	23.05889237	4697.514	8.364747861	1626.123	34.61667171	65.38332829	5.469150555	2.895597307	50.53235977	56163.3239	23012.64556	678	905	33.9419551
477	MAX_SO10R44_45_composite.tif	SHR	Old	330	SO10R	45	27	44728.493	8481.345	18.962	10288.456	23.00201798	4725.927	10.56580869	1605.21	33.9660346	66.0339654	6.977022454	3.588786235	47.47017334	44728.80974	21898.04843	672	609	32.5863816
478	MAX_SO10R_S2_01_composite.tif	SHR	Old	330	SO10R	46	28	42495.211	5628.889	13.246	9106.46	21.42937942	6393.614	15.04549301	1496.654	23.40857612	76.59142388	11.52355733	3.521935684	50.27912757	42496.34603	4874.205713	166	1250	29.36268502
479	MAX_SO10R_S201_02_composite.tif	SHR	Old	330	SO10R	47	29	32407.336	5332.426	16.454	6836.446	21.09536557	4441.901	13.70646757	1127.23	25.37719774	74.62280226	10.22815019	3.478317379	48.74416686	32408.28662	1699.038909	51	961	33.31448842
480	MAX_SO10R_S202_03_composite.tif	SHR	Old	330	SO10R	48	30	36863.602	7190.581	19.506	7731.539	20.97336826	5396.751	14.63978208	1868.665	34.62574056	65.37425944	9.570649119	5.069132962	44.88084966	NA	NA	NA	NA	NA
481	MAX_SO10R_S203_04_composite.tif	SHR	Old	330	SO10R	49	31	36892.068	6956.859	18.857	6675.844	18.09560798	4577.761	12.4085237	1587.676	34.68236983	65.31763017	8.104953618	4.303570079	50.63886833	36892.61286	104.7800052	1	1188	104.7800052
482	MAX_SO10R_S204_05_composite.tif	SHR	Old	330	SO10R	50	32	26091.568	4183.437	16.034	4024.128	15.42309761	4737.862	18.15859438	1165.044	24.59007882	75.40992118	13.69338171	4.465212669	50.38430801	26091.51159	2441.134884	71	835	34.38218146
483	MAX_SO10R_S205_06_composite.tif	SHR	Old	330	SO10R	51	33	18306.292	2564.232	14.007	3196.318	17.46021532	1863.04	10.17704732	266.571	14.30838844	85.69161156	8.720875861	1.456171463	58.35573736	18306.08092	2931.362074	79	515	37.10584904
484	MAX_SO10R_S206_07_composite.tif	SHR	Old	330	SO10R	52	34	17564.91	2413.822	13.742	3945.279	22.46113985	2024.118	11.52364572	373.173	18.43632634	81.56367366	9.399108791	2.124536932	52.27321442	17564.86452	1646.925045	43	531	38.30058244
485	MAX_SO10R_S207_08_composite.tif	SHR	Old	330	SO10R	53	35	16016.923	2392.116	14.935	4108.998	25.65410348	1986.331	12.40145189	362.479	18.24867054	81.75132946	10.13835179	2.263100097	47.00944464	16018.87705	412.3600206	11	436	37.4872746
486	MAX_SO10R_S208_09_composite.tif	SHR	Old	330	SO10R	54	36	12584.533	1848.543	14.689	4039.074	32.09554141	1524.644	12.11522112	341.327	22.38732452	77.61267548	9.402947253	2.712273868	41.10023747	12585.32151	513.7600257	10	352	51.37600257
487	MAX_SO10R_S209_10_composite.tif	SHR	Old	330	SO10R	55	37	11303.935	2718.708	24.051	2667.718	23.5999057	1439.431	12.73389311	605.046	42.03369248	57.96630752	7.381367639	5.35252547	39.61520119	11303.35432	5038.959641	141	141	35.73730242
488	MAX_SO10R_S210_11_composite.tif	SHR	Old	330	SO10R	56	38	7835.342	1596.628	20.377	1905.634	24.32100603	1287.41	16.430808	358.359	27.83565453	72.16434547	11.85718505	4.573622951	38.87118598	7835.300488	2591.575477	82	155	31.60457899
489	MAX_SO10R_S211_12_composite.tif	SHR	Old	330	SO10R	57	39	4340.633	1119.176	25.784	978.51	22.54302541	717.722	16.53496161	253.526	35.32370472	64.67629528	10.69420059	5.840761013	35.13801299	4341.385764	697.9700349	19	108	36.73526499
490	MAX_SO11R_01_composite.tif	SHR	Old	330	SO11R	1	-29	2878.757	466.942	16.22	726.647	25.24169286	671.485	23.32551862	124.664	18.56541844	81.43458156	18.99503848	4.330480134	35.21278853	2877.866491	2452.677149	69	8	35.54604564
491	MAX_SO11R01_02_composite.tif	SHR	Old	330	SO11R	2	-28	3155.362	924.826	29.31	1319.071	41.80410996	310.3	9.834053906	138.237	44.54946826	55.45053174	5.453035183	4.381018723	19.05183614	3155.243361	2658.069335	50	13	53.1613867
492	MAX_SO11R02_03_composite.tif	SHR	Old	330	SO11R	3	-27	3645.726	654.796	17.961	1596.971	43.80392273	452.867	12.42186056	138.58	30.60059576	69.39940424	8.620697222	3.801163335	25.81321671	3646.239486	2506.37552	62	25	40.42541161
493	MAX_SO11R03_04_composite.tif	SHR	Old	330	SO11R	4	-26	2424.226	516.638	21.311	456.458	18.82902007	304.094	12.54396249	89.887	29.55895217	70.44104783	8.836098615	3.707863871	47.31601745	2421.642139	1146.545777	31	34	36.98534765
494	MAX_SO11R04_05_composite.tif	SHR	Old	330	SO11R	5	-25	2715.857	571.722	21.051	595.223	21.91658103	191.472	7.050150284	86.164	45.00083563	54.99916437	3.877523743	3.172626541	49.98226869	2716.338818	2183.431243	53	8	41.19681591
495	MAX_SO11R05_06_composite.tif	SHR	Old	330	SO11R	6	-24	4883.995	965.465	19.768	997.206	20.41783417	728.073	14.90732484	225.615	30.98796412	69.01203588	10.28784837	4.619476474	44.90684099	4883.163973	2682.834055	65	53	41.27437008
496	MAX_SO11R06_07_composite.tif	SHR	Old	330	SO11R	7	-23	6027.913	1141.489	18.937	2162.83	35.88024578	797.812	13.23529387	235.042	29.46082536	70.53917464	9.33606706	3.899226814	31.94746034	6028.032255	3020.051977	87	95	34.71324111
497	MAX_SO11R07_08_composite.tif	SHR	Old	330	SO11R	8	-22	10559.437	2569.83	24.337	2769.118	26.22410646	1655.514	15.67805177	636.549	38.45023358	61.54976642	9.649804246	6.028247529	33.76084177	10559.89564	7468.262921	202	72	36.97159862
498	MAX_SO11R08_09_composite.tif	SHR	Old	330	SO11R	9	-21	7127.47	1799.164	25.243	2163.015	30.34758477	1170.035	16.41585303	420.599	35.94755712	64.05244288	10.51475488	5.901098146	27.9935622	7127.537462	6193.999546	163	15	37.99999721
499	MAX_SO11R09_10_composite.tif	SHR	Old	330	SO11R	10	-20	7909.544	2066.527	26.127	2152.294	27.21135378	1353.347	17.1103037	539.533	39.86656785	60.13343215	10.28901287	6.821290835	29.55134252	7909.158757	7565.030721	189	2	40.02661757
500	MAX_SO11R10_11_composite.tif	SHR	Old	330	SO11R	11	-19	18749.732	3127.609	16.681	5097.912	27.18925263	2314.508	12.34421911	575.471	24.86364273	75.13635727	9.274996571	3.069222536	43.78552827	18747.69169	9947.062418	269	201	36.97792721
501	MAX_SO11R11_12_composite.tif	SHR	Old	330	SO11R	12	-18	12952.504	3244.378	25.048	4545.678	35.09497469	2029.4	15.66801292	855.034	42.13235439	57.86764561	9.06671019	6.601302729	24.1890124	12952.91299	9247.17158	264	88	35.02716508
502	MAX_SO11R12_13_composite.tif	SHR	Old	330	SO11R	13	-17	13524.622	4385.761	32.428	4687.717	34.6606138	1524.987	11.27563491	711.728	46.67108638	53.32891362	6.013173603	5.262461309	21.63575128	13526.20615	9963.255581	133	50	74.9116961
503	MAX_SO11R13_14_composite.tif	SHR	Old	330	SO11R	14	-16	25484.251	5677.687	22.279	6983.107	27.40165681	2943.135	11.54883854	1121.025	38.08948621	61.91051379	7.149945274	4.398893262	38.77050465	25484.8191	8259.493335	228	412	36.22584796
504	MAX_SO11R14_15_composite.tif	SHR	Old	330	SO11R	15	-15	34911.309	8629.88	24.719	8226.894	23.56512613	3582.272	10.26106469	1174.365	32.78268652	67.21731348	6.897212018	3.36385267	41.45480918	34911.16431	18028.12158	483	437	37.32530348
505	MAX_SO11R15_16_composite.tif	SHR	Old	330	SO11R	16	-14	44234.485	9160.355	20.709	11954.981	27.02638224	3212.532	7.262505712	826.595	25.73032736	74.26967264	5.393839218	1.868666494	45.00211204	44234.48471	9474.057047	225	849	42.10692021
506	MAX_SO11R16_17_composite.tif	SHR	Old	330	SO11R	17	-13	50926.383	11180.143	21.954	13762.436	27.02417723	4206.12	8.259216053	1170.985	27.84002834	72.15997166	5.959847963	2.29936809	42.76260671	50929.31347	10192.48136	279	1004	36.53219125
507	MAX_SO11R17_18_composite.tif	SHR	Old	330	SO11R	18	-12	68200.217	12900.933	18.916	15975.307	23.42412928	7009.038	10.27714912	1806.901	25.7795863	74.2204137	7.627742592	2.649406526	47.3827216	68199.74216	44059.97018	1141	570	38.61522365
508	MAX_SO11R18_19_composite.tif	SHR	Old	330	SO11R	19	-11	72782.97	17102.378	23.498	15958.829	21.92659766	5864.617	8.057677503	1713.819	29.22303366	70.77696634	5.702979694	2.354697809	46.51772483	72782.88034	37366.52545	969	887	38.56194576
509	MAX_SO11R19_20_composite.tif	SHR	Old	330	SO11R	20	-10	79349.544	15286.341	19.265	21191.466	26.70647483	4040.394	5.091893156	948.354	23.47181983	76.52818017	3.896733168	1.195159987	48.93663201	79355.80241	31473.32155	754	1054	41.74180577
510	MAX_SO11R20_21_composite.tif	SHR	Old	330	SO11R	21	-9	92070.65	23713.711	25.756	23466.707	25.48771731	6618.648	7.188662185	2325.519	35.13586158	64.86413842	4.66286379	2.525798395	41.5676205	92070.41242	45990.47798	1258	1094	36.55840857
511	MAX_SO11R21_22_composite.tif	SHR	Old	330	SO11R	22	-8	91648.414	21244.833	23.181	22650.253	24.71428802	7902.863	8.623022107	2370.067	29.98997958	70.01002042	6.036979538	2.586042569	43.48168987	91648.33489	43500.50015	1072	1224	40.57882476
512	MAX_SO11R22_23_composite.tif	SHR	Old	330	SO11R	23	-7	99431.023	19311.816	19.422	20695.556	20.81398277	6956.621	6.996429072	1535.576	22.07359004	77.92640996	5.452066002	1.544363071	52.76758815	99433.95403	38908.04108	1045	1535	37.2325752
513	MAX_SO11R23_24_composite.tif	SHR	Old	330	SO11R	24	-6	91952.456	20780.479	22.599	22438.765	24.40257278	7945.139	8.640485905	1985.592	24.99128083	75.00871917	6.481117807	2.159368098	44.35794131	91956.33741	170.6900085	2	2381	85.34500427
514	MAX_SO11R24_25_composite.tif	SHR	Old	330	SO11R	25	-5	94041.692	17202.326	18.292	21114.174	22.45192909	7881.976	8.381363449	1552.767	19.70022492	80.29977508	6.730215998	1.651147451	50.87470746	94041.53345	21017.79583	533	2080	39.43301281
515	MAX_SO11R25_26_composite.tif	SHR	Old	330	SO11R	26	-4	92041.735	21250.616	23.088	25377.279	27.57149135	7710.018	8.376654351	2137.428	27.72273683	72.27726317	6.05441651	2.322237841	40.9638543	92040.46773	59436.88176	1615	804	36.80302276
516	MAX_SO11R26_27_composite.tif	SHR	Old	330	SO11R	27	-3	93512.194	23290.155	24.906	23226.807	24.83826548	5354.765	5.726274586	1696.76	31.6869181	68.3130819	3.911794648	1.814479938	44.52945994	93511.08468	9529.910476	231	1905	41.25502371
517	MAX_SO11R27_28_composite.tif	SHR	Old	330	SO11R	28	-2	95648.961	24120.394	25.218	22019.856	23.02153183	5996.411	6.269185715	1939.671	32.34719902	67.65280098	4.241279735	2.02790598	45.49128246	95650.05705	6410.170321	144	2235	44.51507167
518	MAX_SO11R28_29_composite.tif	SHR	Old	330	SO11R	29	-1	94211.695	19167.558	20.345	20669.308	21.93921678	6627.124	7.03429017	1513.844	22.84315187	77.15684813	5.427436583	1.606853586	50.68149305	94210.74471	27018.47634	642	1779	42.08485411
519	MAX_SO11R29_30_composite.tif	SHR	Old	330	SO11R	30	0	105936.52	21682.622	20.468	24829.191	23.43780124	8560.695	8.08096679	2171.993	25.37169003	74.62830997	6.030688945	2.050277846	48.01323197	105937.4705	36638.65936	1056	1982	34.69570015
520	MAX_SO11R30_31_composite.tif	SHR	Old	330	SO11R	31	1	97751.823	20843.722	21.323	22458.358	22.97487383	6419.439	6.56707855	1863.991	29.03666504	70.96333496	4.660217948	1.906860601	49.13504762	97751.82301	17976.7715	423	1872	42.49827778
521	MAX_SO11R31_32_composite.tif	SHR	Old	330	SO11R	32	2	95579.724	21366.697	22.355	23990.819	25.10032253	5569.659	5.827239049	1429.265	25.66162489	74.33837511	4.331874823	1.495364226	46.71743842	95580.12009	23549.36871	550	1524	42.81703402
522	MAX_SO11R32_33_composite.tif	SHR	Old	330	SO11R	33	3	96018.834	16728.888	17.423	21052.859	21.9257599	7860.058	8.185954435	1580.573	20.10892286	79.89107714	6.539847172	1.646107263	52.46528567	96021.68543	24311.13595	636	1877	38.22505653
523	MAX_SO11R33_34_composite.tif	SHR	Old	330	SO11R	34	4	73944.818	16480.379	22.287	18009.011	24.35466269	5318.853	7.193003031	1538.824	28.93150083	71.06849917	5.111959299	2.081043732	46.16533428	73945.7177	17790.37581	476	1545	37.37473909
524	MAX_SO11R34_35_composite.tif	SHR	Old	330	SO11R	35	5	78989.231	17188.753	21.761	18206.45	23.04928124	2995.631	3.792454949	1150.679	38.41190721	61.58809279	2.335700673	1.456754276	51.39726381	78988.95896	11912.15202	271	1137	43.9562805
525	MAX_SO11R_S2_01_composite.tif	SHR	Old	330	SO11R	36	6	93431.787	14661.596	15.692	20283.434	21.70935037	5711.382	6.11288961	1281.918	22.44497041	77.55502959	4.740853346	1.372036264	56.48576002	93429.80623	14560.16211	377	2161	38.62111964
526	MAX_SO11R_S201_02_composite.tif	SHR	Old	330	SO11R	37	7	93735.115	17510.17	18.68	18182.5	19.39774651	5804.543	6.192495737	1751.923	30.18192819	69.81807181	4.32348112	1.869014616	55.72975775	93736.38281	18735.86447	509	2039	36.80916398
527	MAX_SO11R_S202_03_composite.tif	SHR	Old	330	SO11R	38	8	84398.789	17168.024	20.342	15407.916	18.25608659	6131.743	7.265202585	1697.711	27.68724978	72.31275022	5.253667798	2.011534786	54.13671083	84399.81891	14762.48567	379	1883	38.95114953
528	MAX_SO11R_S203_04_composite.tif	SHR	Old	330	SO11R	39	9	76361.017	14214.591	18.615	15718.532	20.58449798	4790.543	6.273545309	1316.246	27.47592496	72.52407504	4.549830707	1.723714602	54.52695671	76359.90757	19631.69568	481	1505	40.81433613
529	MAX_SO11R_S204_05_composite.tif	SHR	Old	330	SO11R	40	10	69661.856	13619.869	19.551	16255.688	23.3351348	3531.598	5.069629497	1217.143	34.46436995	65.53563005	3.322413632	1.747215865	52.04423571	69661.8959	27616.41294	733	1135	37.67587032
530	MAX_SO11R_S205_06_composite.tif	SHR	Old	330	SO11R	41	11	74454.38	14086.151	18.919	17260.129	23.18215396	4401.579	5.911779804	1333.938	30.30589704	69.69410296	4.120161903	1.791617901	51.98706624	74454.22122	24590.09837	676	1360	36.37588516
531	MAX_SO11R_S206_07_composite.tif	SHR	Old	330	SO11R	42	12	73837.714	15368.623	20.814	15735.696	21.31119065	3409.021	4.616910269	1299.821	38.12886456	61.87113544	2.856534806	1.760375463	53.25789908	73836.46018	17053.98847	423	1499	40.31675761
532	MAX_SO11R_S207_08_composite.tif	SHR	Old	330	SO11R	43	13	63421.029	12286.221	19.372	13742.421	21.66855571	2670.385	4.210567129	952.579	35.67197239	64.32802761	2.708574785	1.501992344	54.74887716	63422.37598	4371.314443	112	1520	39.02959324
533	MAX_SO11R_S208_09_composite.tif	SHR	Old	330	SO11R	44	14	57632.673	9725.766	16.875	12585.008	21.83658565	1647.829	2.859192389	456.432	27.69899061	72.30100939	2.067224958	0.791967431	58.42922196	57634.02007	7903.272676	163	1195	48.48633544
534	MAX_SO11R_S209_10_composite.tif	SHR	Old	330	SO11R	45	15	47576.671	8917.206	18.743	11343.043	23.84160716	1557.81	3.274314842	464.961	29.84709303	70.15290697	2.297027045	0.977287797	54.141078	47576.50992	14720.20177	345	853	42.6672515
535	MAX_SO11R_S210_11_composite.tif	SHR	Old	330	SO11R	46	16	38268.732	7115.983	18.595	9179.948	23.98811646	2200.512	5.750156551	684.344	31.0993078	68.9006922	3.961897666	1.788258885	51.66672699	38269.97093	9579.31055	249	799	38.47112671
536	MAX_SO11R_S211_12_composite.tif	SHR	Old	330	SO11R	47	17	27030.548	5331.132	19.723	6338.557	23.44960598	1022.978	3.784525567	337.076	32.95046423	67.04953577	2.537506824	1.247018743	53.04286845	27028.15939	6506.872547	171	591	38.05188624
537	MAX_SO11R_S212_13_composite.tif	SHR	Old	330	SO11R	48	18	18685.539	4076.439	21.816	5540.586	29.65173228	792.557	4.241552786	266.096	33.57436752	66.42563248	2.817478265	1.424074521	44.29071493	18685.69718	8812.256595	236	255	37.34007032
538	MAX_SO11R_S213_14_composite.tif	SHR	Old	330	SO11R	49	19	19763.178	3564.553	18.036	5361.895	27.13073272	689.045	3.486509103	192.607	27.95274619	72.04725381	2.511934062	0.974575041	51.34675818	19763.85122	10414.32338	302	248	34.48451449
539	MAX_SO11R_S214_15_composite.tif	SHR	Old	330	SO11R	50	20	16262.422	3252.3	19.999	4815.048	29.60843102	825.09	5.073598508	263.719	31.96245258	68.03754742	3.451951991	1.621646517	45.31897047	16264.00628	11329.66084	284	113	39.89317197
540	MAX_SO11R_S215_16_composite.tif	SHR	Old	330	SO11R	51	21	22978.667	3100.384	13.492	4599.018	20.01429413	724.244	3.151810329	143.333	19.79070589	80.20929411	2.528044817	0.623765513	63.34189554	22977.8749	4030.365436	114	518	35.35408277
541	MAX_SO11R_S216_17_composite.tif	SHR	Old	330	SO11R	52	22	17995.094	3157.607	17.547	4170.788	23.17736156	887.778	4.933444638	199.341	22.45392429	77.54607571	3.825692714	1.107751924	54.3421938	17995.33215	4508.565978	124	358	36.35940305
542	MAX_SO11R_S217_18_composite.tif	SHR	Old	330	SO11R	53	23	9476.543	1802.57	19.021	2689.239	28.37784834	424.533	4.479829828	90.309	21.27255125	78.72744875	3.526855732	0.952974096	48.12132184	NA	NA	NA	NA	NA
543	MAX_SO11R_S218_19_composite.tif	SHR	Old	330	SO11R	54	24	11803.753	1600.641	13.56	2637.034	22.3406403	267.68	2.267753315	58.041	21.68297968	78.31702032	1.776036825	0.491716491	61.83160638	11803.54378	1852.795784	45	250	41.17323964
544	MAX_SO11R_S219_20_composite.tif	SHR	Old	330	SO11R	55	25	7948.546	1705.527	21.457	1979.624	24.90548586	462.083	5.813428016	101.849	22.0412783	77.9587217	4.532074168	1.281353848	47.82408613	7948.642606	3551.321919	89	113	39.90249347
545	MAX_SO11R_S220_21_composite.tif	SHR	Old	330	SO11R	56	26	5102.691	1033.409	20.252	1358.575	26.62467706	334.594	6.557206776	69.184	20.67699959	79.32300041	5.201373158	1.355833618	46.56611617	5102.281945	2930.906292	94	73	31.17985417
546	MAX_SO11R_S221_22_composite.tif	SHR	Old	330	SO11R	57	27	4662.605	763.642	16.378	1775.398	38.07738378	112.728	2.417704266	31.397	27.85199773	72.14800227	1.744325329	0.673378937	43.12691195	4662.604608	1481.070899	47	80	31.51214679
547	MAX_SO11R_S222_23_composite.tif	SHR	Old	330	SO11R	58	28	2722.194	435.914	16.013	514.816	18.91180423	60.391	2.218467898	16.081	26.62813995	73.37186005	1.627731161	0.590736737	62.85672787	2722.128345	765.0067278	16	43	47.81292049
548	MAX_SO11R_S223_24_composite.tif	SHR	Old	330	SO11R	59	29	2708.014	561.001	20.716	590.233	21.79578835	70.795	2.614277474	12.569	17.75407868	82.24592132	2.150136595	0.46414088	54.87393417	2708.093104	692.025564	22	34	31.45570745
549	MAX_SO12R_25_01_composite.tif	SHR	Old	251	SO12R	1	-33	837.184	198.153	23.669	199.922	23.88029394	100.133	11.96069203	49.881	49.81474639	50.18525361	6.002503631	5.958188403	40.49001403	837.2630106	782.9192615	11	0	71.17447832
550	MAX_SO12R_26_02_composite.tif	SHR	Old	251	SO12R	2	-32	8218.259	1038.162	12.632	1580.467	19.23116563	396.569	4.825462425	202.879	51.15856257	48.84143743	2.356825211	2.468637214	63.31137195	8217.625411	1857.373503	36	101	51.59370841
551	MAX_SO12R_27_03_composite.tif	SHR	Old	251	SO12R	3	-31	9408.653	1695.783	18.024	1897.58	20.16845557	463.483	4.926135548	252.549	54.48937717	45.51062283	2.241914969	2.684220579	56.88140888	9408.454924	9207.972961	180	2	51.15540534
552	MAX_SO12R_28_04_composite.tif	SHR	Old	251	SO12R	4	-30	10130.494	2465.076	24.333	1937.453	19.12496074	2349.998	23.19726955	774.68	32.96513444	67.03486556	15.55025846	7.647011093	33.34476971	10130.33582	9855.068326	220	7	44.79576512
553	MAX_SO12R_29_05_composite.tif	SHR	Old	251	SO12R	5	-29	17715.452	4105.274	23.173	2707.222	15.28169871	3594.128	20.28809652	1320.973	36.75364372	63.24635628	12.8314818	7.456614711	41.25720477	17716.56135	6159.70817	124	294	49.67506589
554	MAX_SO12R_30_06_composite.tif	SHR	Old	251	SO12R	6	-28	17020.862	3564.976	20.945	3811.214	22.39142765	4136.513	24.30260583	1133.726	27.40777075	72.59222925	17.64180334	6.66080249	32.36096653	17019.27788	13438.07219	361	81	37.22457671
555	MAX_SO12R_31_07_composite.tif	SHR	Old	251	SO12R	7	-27	22920.679	6631.534	28.933	4009.208	17.49166331	3003.5	13.10388754	1291.213	42.99027801	57.00972199	7.470489858	5.633397684	40.47144914	22920.4149	19561.70425	408	68	47.94535355
556	MAX_SO12R_32_08_composite.tif	SHR	Old	251	SO12R	8	-26	18231.193	6952.951	38.138	3672.74	20.14536295	3701.364	20.30236858	2147.198	58.0109927	41.9890073	8.524763026	11.77760556	21.41426847	18229.93074	16043.6561	324	52	49.51745711
557	MAX_SO12R_33_09_composite.tif	SHR	Old	251	SO12R	9	-25	15887.559	4076.122	25.656	3433.631	21.61207395	3125.101	19.67011421	996.097	31.87407383	68.12592617	13.40044748	6.269666725	33.06181184	15888.50939	13885.52191	303	35	45.82680497
558	MAX_SO12R_34_10_composite.tif	SHR	Old	251	SO12R	10	-24	24945.88	5887.538	23.601	3432.285	13.75892532	3015.726	12.08907443	1106.528	36.69192758	63.30807242	7.653359994	4.435714435	50.55100025	24945.50622	21995.26601	565	78	38.92967435
559	MAX_SO12R_35_11_composite.tif	SHR	Old	251	SO12R	11	-23	26346.309	6276.924	23.825	3755.999	14.25626261	2440.73	9.264030115	812.652	33.29544849	66.70455151	6.17952974	3.084500375	52.65470727	26346.02029	5137.160847	107	586	48.01084904
560	MAX_SO12R_36_12_composite.tif	SHR	Old	251	SO12R	12	-22	30460.931	8845.196	29.038	3722.463	12.22045052	2821.191	9.261670302	1248.276	44.24641933	55.75358067	5.163712823	4.097957479	49.47987918	30460.87255	194.3500097	4	688	48.58750243
561	MAX_SO12R_37_13_composite.tif	SHR	Old	251	SO12R	13	-21	34557.914	7794.597	22.555	3745.04	10.8369967	6583.659	19.05108914	2094.94	31.82029932	68.17970068	12.98897555	6.062113587	47.55691416	34558.32932	21000.85711	512	381	41.01729903
562	MAX_SO12R_38_14_composite.tif	SHR	Old	251	SO12R	14	-20	52140.147	12150.916	23.304	5072.747	9.729061562	1635.973	3.137645546	551.415	33.70562962	66.29437038	2.08008236	1.057563186	63.82929289	52140.09386	4835.090242	75	1088	64.46786989
563	MAX_SO12R_39_15_composite.tif	SHR	Old	251	SO12R	15	-19	47930.145	10060.993	20.991	5806.655	12.11482878	2900.595	6.051713384	890.181	30.68959989	69.31040011	4.19446676	1.857246624	60.84245784	47931.57115	17072.15452	395	883	43.22064436
564	MAX_SO12R_40_16_composite.tif	SHR	Old	251	SO12R	16	-18	58014.613	13918.286	23.991	6673.097	11.50244163	1844.767	3.179831606	669.161	36.27346977	63.72653023	2.026396349	1.153435256	61.32672676	58014.19006	43439.69027	1040	384	41.76893295
565	MAX_SO12R_41_17_composite.tif	SHR	Old	251	SO12R	17	-17	68118.358	16433.033	24.124	6650.599	9.763299051	2799.036	4.109077321	1108.508	39.60320625	60.39679375	2.481750955	1.627326366	62.00362363	68117.77716	59343.86087	1527	247	38.86303921
566	MAX_SO12R_42_18_composite.tif	SHR	Old	251	SO12R	18	-16	72480.618	16217.188	22.375	7425.623	10.24497749	2919.396	4.027829895	855.721	29.31157678	70.68842322	2.847209443	1.180620452	63.35219261	72475.85167	63346.48717	1560	225	40.60672255
567	MAX_SO12R_43_19_composite.tif	SHR	Old	251	SO12R	19	-15	74644.109	17039.241	22.827	7389.763	9.899994921	3581.744	4.798428232	1266.84	35.36936196	64.63063804	3.101254782	1.69717345	62.47457685	74643.3824	49844.10963	1302	737	38.28272629
568	MAX_SO12R_44_20_composite.tif	SHR	Old	251	SO12R	20	-14	82756.188	18135.629	21.915	9548.316	11.53788766	2796.264	3.378918323	885.481	31.66657369	68.33342631	2.308930663	1.069987661	63.16819402	82756.66351	41515.60594	814	1049	51.0019729
569	MAX_SO12R_45_21_composite.tif	SHR	Old	251	SO12R	21	-13	80313.557	15977.736	19.894	9868.227	12.28712483	3579.895	4.457398145	945.713	26.41733906	73.58266094	3.279872164	1.177525981	63.36147703	80313.87402	34770.99026	819	1307	42.45542157
570	MAX_SO12R_46_22_composite.tif	SHR	Old	251	SO12R	22	-12	86172.444	17993.563	20.881	8679.524	10.07227322	3251.613	3.773379109	908.877	27.95157357	72.04842643	2.718660271	1.054718838	65.27334767	86172.86665	46392.5322	1022	1095	45.39386712
571	MAX_SO12R_47_23_composite.tif	SHR	Old	251	SO12R	23	-11	84973.759	17896.599	21.061	10277.366	12.09475269	4295.135	5.054660463	1247.273	29.03920366	70.96079634	3.586827317	1.467833146	61.78958685	84973.99644	51467.3612	1278	934	40.27180063
572	MAX_SO12R_48_24_composite.tif	SHR	Old	251	SO12R	24	-10	79256.937	15540.528	19.608	9242.61	11.66157859	2826.578	3.566347763	798.076	28.23470642	71.76529358	2.559399942	1.006947821	65.16407364	79259.31396	58119.56693	1554	570	37.39997872
573	MAX_SO12R_49_25_composite.tif	SHR	Old	251	SO12R	25	-9	92824.258	20077.043	21.629	11041.087	11.8946138	2250.79	2.424786417	574.31	25.51592996	74.48407004	1.806079613	0.618706804	64.05159978	92821.88152	60511.48758	1349	805	44.85655121
574	MAX_SO12R_50_26_composite.tif	SHR	Old	251	SO12R	26	-8	86473.396	22723.926	26.279	10793.027	12.48132663	2031.01	2.34871081	611.701	30.11806933	69.88193067	1.64132446	0.70738635	58.89096256	86473.25096	57400.18406	1187	759	48.35735809
575	MAX_SO12R_51_27_composite.tif	SHR	Old	251	SO12R	27	-7	79279.673	40888.601	51.575	9390.961	11.84535789	1026.147	1.294338083	469.714	45.77453328	54.22546672	0.701860867	0.592477217	35.28530403	79278.80178	60516.92764	624	435	96.98225584
576	MAX_SO12R_52_28_composite.tif	SHR	Old	251	SO12R	28	-6	88902.454	21112.986	23.748	10180.877	11.451739	1204.495	1.354850115	323.978	26.89741344	73.10258656	0.990430478	0.364419637	63.44541088	88902.45445	52878.75511	1020	835	51.84191677
577	MAX_SO12R_53_29_composite.tif	SHR	Old	251	SO12R	29	-5	61476.658	15859.727	25.798	9179.367	14.93146716	1524.803	2.480295855	507.211	33.26403476	66.73596524	1.655249379	0.825046475	56.79023699	61476.07682	37702.81613	407	349	92.63591186
578	MAX_SO12R_54_30_composite.tif	SHR	Old	251	SO12R	30	-4	88401.079	18485.274	20.911	10066.433	11.38722866	1785.564	2.019844124	401.032	22.45968221	77.54031779	1.566193553	0.453650571	65.68192722	88401.95036	57402.48772	1229	788	46.7066621
579	MAX_SO12R_55_31_composite.tif	SHR	Old	251	SO12R	31	-3	89795.039	19335.555	21.533	8858.796	9.865573977	2483.165	2.765369922	749.515	30.1838581	69.8161419	1.930674589	0.834695333	65.8360561	89795.40824	68791.57563	1768	597	38.90926224
580	MAX_SO12R_56_32_composite.tif	SHR	Old	251	SO12R	32	-2	89830.898	24163.384	26.899	10008.709	11.14172208	1885.433	2.098869144	654.162	34.69558452	65.30441548	1.370654226	0.728214918	59.86040877	89826.03949	67095.09421	1281	590	52.37712272
581	MAX_SO12R_57_33_composite.tif	SHR	Old	251	SO12R	33	-1	93048.658	17976.98	19.32	11208.873	12.04624896	4149.716	4.459726867	1051.497	25.33901115	74.66098885	3.329676179	1.130050688	64.17402417	93049.71465	54376.75196	1373	1055	39.60433501
582	MAX_SO12R_58_34_composite.tif	SHR	Old	251	SO12R	34	0	106729.684	17603.279	16.493	11832.404	11.08632909	2913.745	2.730023074	609.192	20.90752622	79.09247378	2.159242784	0.57078029	69.69064784	106729.526	54396.03272	1323	1420	41.11567099
583	MAX_SO12R_59_35_composite.tif	SHR	Old	251	SO12R	35	1	93404.245	18644.16	19.961	11567.258	12.38408169	3542.451	3.792601717	810.54	22.88076815	77.11923185	2.924825312	0.867776406	63.8623166	93403.98092	56395.67396	1360	1074	41.46740732
584	MAX_SO12R_60_36_composite.tif	SHR	Old	251	SO12R	36	2	82237.754	25973.057	31.583	10000.417	12.16037223	2578.57	3.135506351	931.005	36.10547707	63.89452293	2.003416825	1.132089527	53.12112142	82237.66185	55539.82157	959	750	57.91430821
585	MAX_SO12R_61_37_composite.tif	SHR	Old	251	SO12R	37	3	95485.322	20136.509	21.089	11803.198	12.36126952	1739.908	1.822173255	430.633	24.75033163	75.24966837	1.371179332	0.450993923	64.72755723	95483.73727	48729.28538	1039	1109	46.90017842
586	MAX_SO12R_62_38_composite.tif	SHR	Old	251	SO12R	38	4	90445.847	18683.321	20.657	10762.818	11.89973709	1949.574	2.155515222	555.35	28.48571021	71.51428979	1.541501402	0.61401382	65.28774769	90446.26952	53577.60949	1143	884	46.87454899
587	MAX_SO12R_63_39_composite.tif	SHR	Old	251	SO12R	39	5	80595.84	16460.812	20.424	9774.96	12.12836792	1313.368	1.629572941	284.21	21.63978413	78.36021587	1.276936874	0.352636067	65.81805914	80598.00528	59667.45792	1227	508	48.62873506
588	MAX_SO12R_64_40_composite.tif	SHR	Old	251	SO12R	40	6	72778.137	12131.137	16.669	7636.926	10.49343431	1402.806	1.927510181	317.535	22.63570301	77.36429699	1.491204701	0.43630548	70.91005551	72777.88887	62404.31651	1585	237	39.37180852
589	MAX_SO12R_65_41_composite.tif	SHR	Old	251	SO12R	41	7	69878.916	13840.176	19.806	8349.076	11.9479186	1316.959	1.884629979	349.777	26.5594449	73.4405551	1.384082718	0.500547261	66.36145142	69876.22224	40453.88546	926	826	43.68670136
590	MAX_SO12R_66_42_composite.tif	SHR	Old	251	SO12R	42	8	61197.068	16232.847	26.526	6210.09	10.14769204	1093.509	1.786865018	361.713	33.0781914	66.9218086	1.195802387	0.591062631	61.53944294	61196.38181	35025.36509	573	662	61.12629161
591	MAX_SO12R_67_43_composite.tif	SHR	Old	251	SO12R	43	9	53221.483	8961.991	16.839	5830.183	10.95456697	1123.56	2.111102391	268.42	23.89013493	76.10986507	1.606757181	0.50434521	70.09533063	53222.72376	26161.22885	649	744	40.31005986
592	MAX_SO12R_68_44_composite.tif	SHR	Old	251	SO12R	44	10	50475.866	7151.156	14.167	5560.021	11.01520675	635.889	1.259788193	207.949	32.70209109	67.29790891	0.84781111	0.411977082	73.55800505	50476.8318	43015.76816	1200	192	35.84647347
593	MAX_SO12R_69_45_composite.tif	SHR	Old	251	SO12R	45	11	45898.712	7806.691	17.009	5293.424	11.53283778	1846.616	4.023241436	550.28	29.79937356	70.20062644	2.824340692	1.198900745	67.43492078	45897.02229	28840.24797	639	391	45.13340841
594	MAX_SO12R_70_46_composite.tif	SHR	Old	251	SO12R	46	12	24815.592	6877.403	27.714	6856.964	27.63167608	455.878	1.837062763	168.815	37.03074068	62.96925932	1.156784815	0.680277948	42.81726115	24815.32749	23130.9629	305	19	75.83922262
595	MAX_SO12R_71_47_composite.tif	SHR	Old	251	SO12R	47	13	34756.066	4862.289	13.99	3635.481	10.45998992	299.764	0.86247966	45.34	15.12523185	84.87476815	0.732027612	0.130452048	74.68753042	34758.86549	17628.97909	313	399	56.3226169
596	MAX_SO12R_72_48_composite.tif	SHR	Old	251	SO12R	48	14	17760.528	3859.406	21.73	3112.98	17.52751945	1696.998	9.554884855	633.116	37.30799918	62.69200082	5.990148491	3.564736364	51.18759569	17759.78839	15713.77223	276	33	56.93395736
597	MAX_SO12R_73_49_composite.tif	SHR	Old	251	SO12R	49	15	21509.635	4303.744	20.008	2278.912	10.59484273	471.906	2.193928442	215.211	45.60463313	54.39536687	1.193395425	1.000533017	67.20322883	21506.82225	18274.08735	447	82	40.88162718
598	MAX_SO12R_74_50_composite.tif	SHR	Old	251	SO12R	50	16	7570.303	2710.813	35.809	1480.387	19.55518821	105.704	1.39629814	45.155	42.71834557	57.28165443	0.799822676	0.596475465	43.23951365	7570.06491	7540.664332	138	0	54.64249516
599	MAX_SO12R_75_51_composite.tif	SHR	Old	251	SO12R	51	17	2756.549	929.236	33.71	332.323	12.05576248	37.18	1.348787923	9.48	25.49757934	74.50242066	1.004879652	0.343908271	52.8854496	2756.927694	2708.446896	51	0	53.10680188
600	MAX_SO5R_S1_01_composite.tif	SHR	Old	264	SO5R	1	-7	27868.207	4878.872	17.507	4990.465	17.90737739	3522.805	12.64094601	1187.78	33.71688186	66.28311814	8.378813176	4.262132831	51.9446766	27867.28502	6775.868266	164	480	41.31626992
601	MAX_SO5R_S101_02_composite.tif	SHR	Old	264	SO5R	2	-6	66876.366	12710.253	19.006	9935.616	14.85669242	8281.159	12.38278856	2545.959	30.74399368	69.25600632	8.575824829	3.806963734	53.75451902	66877.27011	26318.12186	538	789	48.91844212
602	MAX_SO5R_S102_03_composite.tif	SHR	Old	264	SO5R	3	-5	91436.293	17213.258	18.825	16337.099	17.86719306	13168.005	14.40128921	3562.467	27.05396148	72.94603852	10.50516998	3.896119236	48.90651772	91434.03018	33875.03343	792	1415	42.77150685
603	MAX_SO5R_S103_04_composite.tif	SHR	Old	264	SO5R	4	-4	141396.656	36681.927	25.943	23040.431	16.29489102	17660.527	12.49005988	7000.244	39.6377979	60.3622021	7.539275186	4.950784692	45.2720491	141394.3311	1084.980054	26	3176	41.73000209
604	MAX_SO5R_S104_05_composite.tif	SHR	Old	264	SO5R	5	-3	161691.075	26553.334	16.422	24260.875	15.00446144	17909.406	11.0763108	4668.704	26.06844694	73.93155306	8.188888595	2.887422203	57.49722776	161696.1448	32786.0845	676	2923	48.500125
605	MAX_SO5R_S105_06_composite.tif	SHR	Old	264	SO5R	6	-2	170816.864	27790.414	16.269	25295.235	14.80839445	4481.273	2.62343711	893.165	19.93105531	80.06894469	2.100558409	0.522878701	66.29916845	170815.9135	24158.01063	612	3630	39.47387357
606	MAX_SO5R_S106_07_composite.tif	SHR	Old	264	SO5R	7	-1	186982.956	29416.749	15.732	27596.17	14.75865533	25226.13	13.49113873	6104.175	24.19782583	75.80217417	10.22657648	3.264562252	56.01820594	186982.7184	16142.98802	379	4189	42.59363593
607	MAX_SO5R_S107_08_composite.tif	SHR	Old	264	SO5R	8	0	225253.246	33346.58	14.804	35008.167	15.54169257	20659.485	9.171670272	4649.164	22.5037749	77.4962251	7.107698239	2.063972033	60.48263716	225255.8863	31198.21716	624	4132	49.99714288
608	MAX_SO5R_S108_09_composite.tif	SHR	Old	264	SO5R	9	1	201185.373	29638.746	14.732	32118.636	15.96469739	15908.076	7.907173252	3148.259	19.79031908	80.20968092	6.342318435	1.564854817	61.39612935	201185.5319	31653.74156	847	4554	37.37159571
609	MAX_SO5R_S109_10_composite.tif	SHR	Old	264	SO5R	10	2	201367.946	77865.618	38.668	34553.795	17.15953094	27617.163	13.71477613	14439.361	52.28401266	47.71598734	6.544140844	7.170635291	30.45769292	201368.5801	855.1400428	24	4990	35.63083511
610	MAX_SO5R_S110_11_composite.tif	SHR	Old	264	SO5R	11	3	209199.776	27265.696	13.033	34656.568	16.56625483	28535.176	13.6401561	5862.293	20.54409267	79.45590733	10.83790979	2.802246308	56.76058907	209198.3505	22014.31879	568	4746	38.75760351
611	MAX_SO5R_S111_12_composite.tif	SHR	Old	264	SO5R	12	4	197023.59	24740.439	12.557	36248.31	18.39795428	10328.594	5.24231337	1825.094	17.6703044	82.3296956	4.31598064	0.92633273	63.80273235	197023.5899	29906.2415	770	4251	38.83927467
612	MAX_SO5R_S112_13_composite.tif	SHR	Old	264	SO5R	13	5	174016.668	22061.578	12.678	32992.683	18.95949588	7549.151	4.338176961	1489.022	19.72436371	80.27563629	3.482499159	0.855677802	64.02432716	174015.7175	13381.42067	364	4250	36.7621447
613	MAX_SO5R_S113_14_composite.tif	SHR	Old	264	SO5R	14	6	163140.25	18977.777	11.633	33076.629	20.27496525	2606.429	1.597661521	399.395	15.32345596	84.67654404	1.352844562	0.24481696	66.49437323	163145.32	21530.98119	453	2837	47.52975981
614	MAX_SO5R_S114_15_composite.tif	SHR	Old	264	SO5R	15	7	140780.123	18852.717	13.392	30346.196	21.55573909	3042.317	2.161041584	560.71	18.43036081	81.56963919	1.762753823	0.398287761	62.89121933	140780.9152	17005.94126	376	2775	45.22856718
615	MAX_SO5R_S115_16_composite.tif	SHR	Old	264	SO5R	16	8	106350.781	13713.426	12.895	24218.044	22.77185346	1133.383	1.065702564	176.42	15.56578844	84.43421156	0.899817558	0.165885007	63.26744398	106351.6525	8393.613501	188	2156	44.64688032
616	MAX_SO5R_S116_17_composite.tif	SHR	Old	264	SO5R	17	9	101814.372	10215.681	10.034	17672.199	17.35727349	1530.321	1.50305008	186.93	12.21508429	87.78491571	1.319451246	0.183598834	71.10567643	101813.0913	21318.85021	531	1979	40.14849381
617	MAX_SO5R_S117_18_composite.tif	SHR	Old	264	SO5R	18	10	110503.587	10828.781	9.799	23843.604	21.57722174	823.109	0.744870843	77.766	9.447837407	90.55216259	0.674496657	0.070374186	67.87890741	110503.9827	15706.86079	381	2424	41.22535639
618	MAX_SO5R_S118_19_composite.tif	SHR	Old	264	SO5R	19	11	112667.447	55249.377	49.038	22990.576	20.40569536	719.966	0.639018651	527.597	73.28082159	26.71917841	0.170740533	0.468278118	29.91728599	112669.9819	1384.110069	32	2690	43.25343966
619	MAX_SO5R_S119_20_composite.tif	SHR	Old	264	SO5R	20	12	101674.815	8555.282	8.414	22334.962	21.96705448	928.048	0.912760943	69.686	7.508878851	92.49112115	0.844222829	0.068538113	68.70618458	101674.9998	28321.07961	739	1831	38.32351774
620	MAX_SO5R_S120_21_composite.tif	SHR	Old	264	SO5R	21	13	52834.473	5293.978	10.02	14338.066	27.13770988	604.967	1.14502325	89.068	14.72278653	85.27721347	0.976443921	0.168579329	61.69726687	52834.78952	51524.69159	1093	22	47.14061445
621	MAX_SO5R_S121_22_composite.tif	SHR	Old	264	SO5R	22	14	59701.709	4991.706	8.361	15327.693	25.67379269	588.991	0.986556348	91.894	15.60193619	84.39806381	0.832634456	0.153921892	64.97865096	59704.48142	59019.09528	1396	15	42.27728888
622	MAX_SO5R_S122_23_composite.tif	SHR	Old	264	SO5R	23	15	46410.149	4431.127	9.548	11764.038	25.34798585	664.725	1.432283702	44.759	6.733461206	93.26653879	1.335841434	0.096442267	63.67173045	46409.51482	16328.74039	407	658	40.11975525
623	MAX_SO5R_S123_24_composite.tif	SHR	Old	264	SO5R	24	16	36100.461	3482.087	9.646	8485.2	23.50440899	524.613	1.453203049	55.083	10.49973981	89.50026019	1.30062051	0.152582539	65.39638796	36101.14806	11782.97753	248	554	47.51200616
624	MAX_SO5R_S124_25_composite.tif	SHR	Old	264	SO5R	25	17	36917.207	5570.848	15.09	12077.929	32.71625884	1025.381	2.777515103	222.314	21.6811117	78.3188883	2.175318951	0.602196152	49.41622605	36916.5731	31590.6834	793	88	39.83692736
625	MAX_SO5R_S125_26_composite.tif	SHR	Old	264	SO5R	26	18	12127.969	1516.036	12.5	5477.369	45.16311841	1262.192	10.40728254	214.524	16.99614639	83.00385361	8.638445563	1.768836975	31.92959905	12128.28561	12128.28561	101	0	120.0820357
626	MAX_SO5R_S2_01_composite.tif	SHR	Old	264	SO5R	27	19	26441.689	4914.256	18.585	5946.107	22.48762172	2676.168	10.12101761	866.019	32.36041235	67.63958765	6.845814577	3.275203033	48.80636067	NA	NA	NA	NA	NA
627	MAX_SO5R_S201_02_composite.tif	SHR	Old	264	SO5R	28	20	18326.308	7182.606	39.193	4529.279	24.71462883	2004.683	10.9388263	1128.498	56.29308973	43.70691027	4.781022997	6.157803307	25.15354487	NA	NA	NA	NA	NA
628	MAX_SO5R_S202_03_composite.tif	SHR	Old	264	SO5R	29	21	23716.511	14216.73	59.944	5309.452	22.38715467	2100.881	8.858305507	1640.779	78.0995687	21.9004313	1.940007112	6.918298396	8.810539822	NA	NA	NA	NA	NA
629	MAX_SO5R_S203_04_composite.tif	SHR	Old	264	SO5R	30	22	27308.975	5526.379	20.236	5279.798	19.33356342	2949.103	10.79902486	932.009	31.60313492	68.39686508	7.386194465	3.412830397	49.63141172	NA	NA	NA	NA	NA
630	MAX_SO5R_S204_05_composite.tif	SHR	Old	264	SO5R	31	23	16379.666	5927.913	36.191	3820.192	23.32277105	1956.862	11.94689806	1135.284	58.01553712	41.98446288	5.015840982	6.93105708	28.53933089	NA	NA	NA	NA	NA
631	MAX_SO5R_S205_06_composite.tif	SHR	Old	264	SO5R	32	24	13690.664	5401.029	39.45	3042.343	22.22202663	1623.984	11.86198127	994.988	61.26833762	38.73166238	4.594342539	7.267638735	26.4659921	NA	NA	NA	NA	NA
632	MAX_SO6R_01_composite.tif	SHR	Old	288	SO6R	1	-21	2918.472	996.493	34.144	831.533	28.49206708	307.263	10.52821476	110.114	35.83705165	64.16294835	6.755213002	3.773001763	26.83571815	2918.471708	2621.116024	66	6	39.71387915
633	MAX_SO6R01_02_composite.tif	SHR	Old	288	SO6R	2	-20	5840.376	1341.174	22.964	1229.317	21.04859345	719.623	12.32151834	185.319	25.75223416	74.24776584	9.148452086	3.173066255	43.66588821	5839.856241	705.6458088	20	126	35.28229044
634	MAX_SO6R02_03_composite.tif	SHR	Old	288	SO6R	3	-19	11350.014	2953.777	26.024	1643.076	14.47642267	843.812	7.43445779	272.961	32.34855631	67.65144369	5.029518025	2.404939765	52.06511954	11349.5284	10935.44384	263	0	41.57963437
635	MAX_SO6R03_04_composite.tif	SHR	Old	288	SO6R	4	-18	14835.666	2733.179	18.423	3565.161	24.03101418	589.757	3.975264744	111.857	18.96662524	81.03337476	3.221291178	0.753973566	53.57072108	14835.8413	9194.549541	263	156	34.96026442
636	MAX_SO6R04_05_composite.tif	SHR	Old	288	SO6R	5	-17	16951.625	3675.407	21.682	3866.456	22.80876317	1497.551	8.834262202	413.839	27.6343844	72.3656156	6.392968226	2.441293976	46.67497463	16951.54585	7545.176507	184	228	41.00639406
637	MAX_SO6R05_06_composite.tif	SHR	Old	288	SO6R	6	-16	18337.108	5848.985	31.897	4025.369	21.95203846	1909.938	10.41569914	1001.932	52.45887563	47.54112437	4.951740482	5.463958657	35.7352624	18336.74946	10243.71631	214	158	47.86783324
638	MAX_SO6R06_07_composite.tif	SHR	Old	288	SO6R	7	-15	21019.508	7621.636	36.26	3453.568	16.43029894	2091.586	9.950689617	971.565	46.45111413	53.54888587	5.328483426	4.622206191	37.35901144	21019.11514	9904.100046	252	289	39.30198431
639	MAX_SO6R07_08_composite.tif	SHR	Old	288	SO6R	8	-14	30279.626	7618.019	25.159	5468.682	18.06059956	2029.373	6.702107219	703.172	34.64971693	65.35028307	4.379846039	2.32226118	50.07829322	30279.07136	16869.04419	464	364	36.35569869
640	MAX_SO6R08_09_composite.tif	SHR	Old	288	SO6R	9	-13	49378.317	12294.064	24.898	7189.366	14.55976314	2617.599	5.301110202	958.547	36.61932175	63.38067825	3.359879601	1.941230601	55.24112665	49377.98005	18523.99842	485	753	38.19381118
641	MAX_SO6R09_10_composite.tif	SHR	Old	288	SO6R	10	-12	52405.186	14208.359	27.113	10694.004	20.40638497	1632.197	3.114571524	545.87	33.44387963	66.55612037	2.072937972	1.041633551	49.36604351	52405.81996	7029.878022	174	1127	40.40159782
642	MAX_SO6R10_11_composite.tif	SHR	Old	288	SO6R	11	-11	52233.44	17320.151	33.159	8425.495	16.13046164	2585.198	4.949315994	1147.589	44.39075846	55.60924154	2.752277085	2.197038908	45.76122237	52234.23214	21047.945	502	749	41.9281773
643	MAX_SO6R11_12_composite.tif	SHR	Old	288	SO6R	12	-10	64436.455	18605.158	28.874	12783.266	19.83856188	2600.356	4.035535474	1068.635	41.0957192	58.9042808	2.377103148	1.658432327	47.25190264	64437.52471	54719.43198	814	133	67.22288941
644	MAX_SO6R12_13_composite.tif	SHR	Old	288	SO6R	13	-9	67947.43	16828.361	24.767	10952.574	16.11918803	3635.877	5.351014748	1359.447	37.38979619	62.61020381	3.350281239	2.000733508	53.76279723	67947.47004	10742.24711	276	1367	38.92118517
645	MAX_SO6R13_14_composite.tif	SHR	Old	288	SO6R	14	-8	67980.148	21137.808	31.094	14913.247	21.93765009	4241.583	6.239443609	1828.474	43.10829235	56.89170765	3.549726017	2.689717592	40.7289063	67977.89004	21992.06796	559	1258	39.34180315
646	MAX_SO6R14_15_composite.tif	SHR	Old	288	SO6R	15	-7	79755.963	21089.405	26.442	15274.934	19.15209023	264.485	0.331617838	21.944	8.29687884	91.70312116	0.304103908	0.02751393	54.07429193	79754.90649	3736.590187	90	1840	41.51766874
647	MAX_SO6R15_16_composite.tif	SHR	Old	288	SO6R	16	-6	79735.841	20268.91	25.42	15646.258	19.62261613	2313.372	2.90129504	886.458	38.3188696	61.6811304	1.789551577	1.111743463	52.05608883	NA	NA	NA	NA	NA
648	MAX_SO6R16_17_composite.tif	SHR	Old	288	SO6R	17	-5	79692.112	20664.819	25.931	13822.59	17.34499143	3185.782	3.997612712	1037.554	32.56826738	67.43173262	2.695659515	1.301953197	52.72639585	79692.16523	23702.06986	574	1355	41.29280463
649	MAX_SO6R17_18_composite.tif	SHR	Old	288	SO6R	18	-4	76002.895	21999.972	28.946	14091.564	18.54082532	3392.2	4.463251038	1362.404	40.16284417	59.83715583	2.670682479	1.792568559	48.04992364	76003.1063	14990.07841	406	1546	36.9213754
650	MAX_SO6R18_19_composite.tif	SHR	Old	288	SO6R	19	-3	76329.382	21853.523	28.631	13780.155	18.05353933	2662.199	3.487777485	989.944	37.18519915	62.81480085	2.190840481	1.296937004	49.82768318	76329.27632	30189.88201	672	1132	44.92541965
651	MAX_SO6R19_20_composite.tif	SHR	Old	288	SO6R	20	-2	79125.54	21493.58	27.164	9901.13	12.51319106	4171.052	5.271435746	1114.344	26.7161378	73.2838622	3.863111708	1.408324038	55.05137319	79126.01521	21537.34977	566	1502	38.05185471
652	MAX_SO6R20_21_composite.tif	SHR	Old	288	SO6R	21	-1	85642.391	21239.419	24.8	17616.561	20.56990796	4311.93	5.034808054	1346.402	31.22504308	68.77495692	3.46268707	1.572120984	49.59528399	85643.50053	25809.95302	663	1603	38.92903924
653	MAX_SO6R21_22_composite.tif	SHR	Old	288	SO6R	22	0	87138.042	24831.62	28.497	17742.519	20.36139279	3180.052	3.649441653	1413.474	44.4481411	55.5518589	2.027332678	1.622108975	47.49216556	87138.30561	2479.230124	62	1990	39.98758264
654	MAX_SO6R22_23_composite.tif	SHR	Old	288	SO6R	23	1	84227.333	22238.658	26.403	16887.986	20.05048171	3064.577	3.638459026	888.069	28.97851808	71.02148192	2.584087519	1.054371507	49.90805926	84236.15296	17982.62526	446	1492	40.31978758
655	MAX_SO6R23_24_composite.tif	SHR	Old	288	SO6R	24	2	80531.62	19461.988	24.167	16156.506	20.06231341	3148.153	3.909213549	776.819	24.67538903	75.32461097	2.944599898	0.964613651	51.86147304	80531.67278	19565.33657	484	1563	40.42424912
656	MAX_SO6R24_25_composite.tif	SHR	Old	288	SO6R	25	3	86612.029	21992.182	25.392	20447.522	23.60817803	1880.997	2.1717503	672.778	35.76709585	64.23290415	1.394978289	0.776772012	48.82807167	86611.87058	44707.25103	1073	934	41.665658
657	MAX_SO6R25_26_composite.tif	SHR	Old	288	SO6R	26	4	74029.978	18330.612	24.761	15368.042	20.7592146	1108.033	1.496735552	312.861	28.23571139	71.76428861	1.074121621	0.422613931	52.98304985	74030.24245	49568.0675	1046	506	47.38820985
658	MAX_SO6R26_27_composite.tif	SHR	Old	288	SO6R	27	5	80256.52	19878.336	24.768	19407.222	24.18148955	1916.935	2.388509993	743.917	38.8076278	61.1923722	1.461585925	0.926924068	48.66200045	80255.56901	9474.140474	209	1624	45.33081566
659	MAX_SO6R27_28_composite.tif	SHR	Old	288	SO6R	28	6	60170.816	16011.8	26.611	16190.491	26.90754767	1726.942	2.870065781	542.965	31.44083588	68.55916412	1.967693109	0.902372672	43.61138655	60170.12926	32069.37779	777	693	41.27333049
660	MAX_SO6R28_29_composite.tif	SHR	Old	288	SO6R	29	7	78693.85	20856.449	26.503	18972.284	24.10897929	660.552	0.839394692	268.42	40.63571074	59.36428926	0.498300693	0.341093999	48.54862602	78690.41768	18595.97755	379	1499	49.06590383
661	MAX_SO6R29_30_composite.tif	SHR	Old	288	SO6R	30	8	57366.261	15714.835	27.394	16166.752	28.18163798	968.053	1.687495373	402.22	41.54937798	58.45062202	0.986351542	0.701143831	42.73686664	57372.33412	6173.364274	127	881	48.60916751
662	MAX_SO6R30_31_composite.tif	SHR	Old	288	SO6R	31	9	73324.509	18752.162	25.574	15830.548	21.58970884	1191.608	1.625115553	442.912	37.16927043	62.83072957	1.021071958	0.604043595	51.21117561	73329.31492	33970.737	898	1029	37.82932851
663	MAX_SO6R31_32_composite.tif	SHR	Old	288	SO6R	32	10	60000.337	14248.285	23.747	11302.457	18.83732253	2031.935	3.386539312	616.507	30.34088197	69.65911803	2.359033417	1.027505896	54.02913816	59999.86175	15533.10723	298	932	52.12452089
664	MAX_SO6R32_33_composite.tif	SHR	Old	288	SO6R	33	11	53194.363	15003.61	28.205	10414.652	19.57848804	1124.51	2.113964594	387.01	34.41587892	65.58412108	1.386425099	0.727539495	50.10254736	53194.71993	25825.29813	487	575	53.0293596
665	MAX_SO6R33_34_composite.tif	SHR	Old	288	SO6R	34	12	58450.132	12563.804	21.495	14560.354	24.91072903	1130.821	1.934676555	279.985	24.75944469	75.24055531	1.455661383	0.479015171	51.65959442	58451.91409	29001.08736	696	666	41.66822897
666	MAX_SO6R34_35_composite.tif	SHR	Old	288	SO6R	35	13	52382.345	16815.686	32.102	15157.769	28.93678968	1766.974	3.373224318	685.665	38.8044759	61.1955241	2.064262301	1.308962018	35.58798601	52386.52815	35526.02667	578	377	61.46371397
667	MAX_SO6R35_36_composite.tif	SHR	Old	288	SO6R	36	14	41443.555	9925.027	23.948	10161.706	24.51938788	967.789	2.335197837	298.945	30.88948107	69.11051893	1.613867343	0.721330494	49.19741429	41443.87207	16478.76983	473	683	34.83883685
668	MAX_SO6R36_37_composite.tif	SHR	Old	288	SO6R	37	15	40837.056	9751.829	23.88	7387.439	18.09003813	1333.965	3.266555258	397.361	29.78796295	70.21203705	2.293514988	0.97304027	54.76340662	40838.00704	13953.75618	331	570	42.15636307
669	MAX_SO6R37_38_composite.tif	SHR	Old	288	SO6R	38	16	15499.757	5864.063	37.833	6260.13	40.38856867	323.345	2.086129479	137.26	42.45001469	57.54998531	1.200567209	0.88556227	19.69230185	15500.99049	12244.11937	149	40	82.17529776
670	MAX_SO6R38_39_composite.tif	SHR	Old	288	SO6R	39	17	17938.4	5432.347	30.283	6672.041	37.1941812	362.452	2.020536949	158.913	43.8438745	56.1561255	1.134655265	0.885881684	30.50228185	17938.9872	10116.77303	179	113	56.51828508
671	MAX_SO6R39_40_composite.tif	SHR	Old	288	SO6R	40	18	14670.521	7592.959	51.757	5240.136	35.71881326	235.676	1.606459648	102.747	43.59671753	56.40328247	0.906095973	0.700363675	10.91772709	14667.72198	8838.118467	69	89	128.0886734
672	MAX_SO6R40_41_composite.tif	SHR	Old	288	SO6R	41	19	17745.952	5872.407	33.092	4802.954	27.06506813	181.411	1.022266937	75.522	41.63033113	58.36966887	0.596693826	0.425573111	38.82066493	17746.02031	9257.363315	105	113	88.16536491
673	MAX_SO6R41_42_composite.tif	SHR	Old	288	SO6R	42	20	15578.262	5096.776	32.717	5427.911	34.84285346	547.639	3.515404992	153.5	28.02941354	71.97058646	2.530057589	0.985347403	28.92474155	15578.20953	13919.36364	238	12	58.48472117
674	MAX_SO6R42_43_composite.tif	SHR	Old	288	SO6R	43	21	10497.33	3521.379	33.545	5127.223	48.84311534	1174.735	11.19079804	464.433	39.5351292	60.4648708	6.766501577	4.424296464	6.421086614	10497.01302	7083.572751	167	89	42.4166033
675	MAX_SO6R43_44_composite.tif	SHR	Old	288	SO6R	44	22	9464.793	2497.503	26.387	4221.752	44.60480013	484.66	5.120661382	141.221	29.13815871	70.86184129	3.628594941	1.49206644	23.88753849	9465.056723	9028.812786	235	2	38.42047994
676	MAX_SO6R44_45_composite.tif	SHR	Old	288	SO6R	45	23	8564.128	2360.904	27.567	3532.47	41.24728168	391.05	4.566139133	151.361	38.70630354	61.29369646	2.79875546	1.767383673	26.61957918	8564.286678	7295.498276	136	22	53.64336968
677	MAX_SO6R45_46_composite.tif	SHR	Old	288	SO6R	46	24	6505.708	1883.558	28.952	1887.149	29.00758841	386.64	5.943088746	205.467	53.14168218	46.85831782	2.784831413	3.158257333	36.09732284	6505.866575	4228.687757	112	45	37.75614069
678	MAX_SO7R_01_composite.tif	SHR	Old	330	SO7R	1	-26	3230.514	1265.969	39.188	761.979	23.58692765	327.886	10.1496542	176.024	53.6845123	46.3154877	4.700861844	5.448792359	27.07541814	3230.620005	3230.620005	90	0	35.89577784
679	MAX_SO7R01_02_composite.tif	SHR	Old	330	SO7R	2	-25	4237.226	1474.393	34.796	397.256	9.375379081	632.641	14.93054654	243.862	38.54666391	61.45333609	9.175318947	5.755227595	40.89807438	4237.648806	4237.648806	81	0	52.31665192
680	MAX_SO7R02_03_composite.tif	SHR	Old	330	SO7R	3	-24	3946.388	1271.54	32.22	735.097	18.6270838	450.359	11.41192909	160.656	35.67287431	64.32712569	7.340965967	4.070963119	37.74098711	3946.41426	3946.41426	86	0	45.8885379
681	MAX_SO7R03_04_composite.tif	SHR	Old	330	SO7R	4	-23	4793.976	1353.32	28.23	900.638	18.78686919	359.283	7.494468057	82.071	22.84299563	77.15700437	5.782507046	1.711961011	45.48866276	4794.054927	4794.054927	126	0	38.04805498
682	MAX_SO7R04_05_composite.tif	SHR	Old	330	SO7R	5	-22	5949.909	872.014	14.656	1543.287	25.93799334	531.32	8.929884474	96.172	18.10057969	81.89942031	7.313523619	1.616360855	50.47612219	5949.573162	5942.536222	160	0	37.14085139
683	MAX_SO7R05_06_composite.tif	SHR	Old	330	SO7R	6	-21	12620.63	2869.831	22.739	3403.079	26.96441461	634.278	5.025723755	255.084	40.21643506	59.78356494	3.004556825	2.021166931	45.27086163	12621.01909	12548.14195	315	0	39.83537128
684	MAX_SO7R06_07_composite.tif	SHR	Old	330	SO7R	7	-20	18433.174	5267.994	28.579	420.361	2.280459133	1534.335	8.32376996	716.322	46.68615394	53.31384606	4.437721903	3.886048057	60.81677091	18433.5484	17582.14648	385	12	45.66791294
685	MAX_SO7R07_08_composite.tif	SHR	Old	330	SO7R	8	-19	19749.315	3765.822	19.068	4435.379	22.45839413	2564.232	12.98390349	699.317	27.27198631	72.72801369	9.442935109	3.540968383	45.48970238	19749.35548	18845.27409	515	10	36.59276522
686	MAX_SO7R08_09_composite.tif	SHR	Old	330	SO7R	9	-18	21958.99	5081.83	23.142	4558.141	20.75751663	2593.411	11.81024719	814.923	31.422825	68.577175	8.099133885	3.711113307	44.29023618	21957.72933	20005.88656	485	7	41.24925064
687	MAX_SO7R09_10_composite.tif	SHR	Old	330	SO7R	10	-17	36831.651	8854.993	24.042	8983.803	24.39152945	2697.293	7.323301907	938.61	34.79822177	65.20177823	4.774923068	2.548378839	44.24316864	36830.48715	24268.7014	508	305	47.77303425
688	MAX_SO7R10_11_composite.tif	SHR	Old	330	SO7R	11	-16	33152.811	6637.106	20.02	6354.11	19.16612742	2783.8	8.396874702	603.304	21.67195919	78.32804081	6.577107443	1.819767259	52.41699788	33151.50377	30855.30824	755	33	40.86795793
689	MAX_SO7R11_12_composite.tif	SHR	Old	330	SO7R	12	-15	35075.582	8139.701	23.206	7387.783	21.06246733	2190.531	6.245173637	757.569	34.58380639	65.41619361	4.085354877	2.159818759	49.48635903	35074.68879	33077.23062	877	37	37.7163405
690	MAX_SO7R12_13_composite.tif	SHR	Old	330	SO7R	13	-14	37809.316	8655.732	22.893	6621.922	17.51399576	3022.38	7.993744187	781.467	25.85601413	74.14398587	5.92688056	2.066863627	51.59926006	37810.14534	23149.2956	602	396	38.4539794
691	MAX_SO7R13_14_composite.tif	SHR	Old	330	SO7R	14	-13	35106.266	8813.403	25.105	6369.69	18.14402591	3525.789	10.04319001	1156.303	32.79558136	67.20441864	6.74946746	3.293722551	46.70778408	35106.46418	4832.89601	133	817	36.33756399
692	MAX_SO7R14_15_composite.tif	SHR	Old	330	SO7R	15	-12	39535.704	9771.554	24.716	7391.823	18.69657614	3383.037	8.556916047	1257.175	37.16113658	62.83886342	5.377068788	3.179847259	48.03050781	39534.80573	11961.79706	325	821	36.80552943
693	MAX_SO7R15_16_composite.tif	SHR	Old	330	SO7R	16	-11	37473.692	6309.325	16.837	8034.841	21.44128473	3371.022	8.995702905	834.886	24.76655448	75.23344552	6.767777245	2.22792566	52.72601237	37474.27312	12840.61054	345	731	37.21916098
694	MAX_SO7R16_17_composite.tif	SHR	Old	330	SO7R	17	-10	45685.614	8972.527	19.64	8695.447	19.03322783	4093.233	8.959566572	1204.838	29.43487458	70.56512542	6.322329388	2.637237184	52.36720559	45684.88549	40953.2803	1220	110	33.56826254
695	MAX_SO7R17_18_composite.tif	SHR	Old	330	SO7R	18	-9	47813.694	9586.895	20.051	8101.491	16.94387177	3621.459	7.574104189	1056.752	29.18028342	70.81971658	5.36395912	2.210145068	55.43102404	47813.00651	29104.81705	911	540	31.94820752
696	MAX_SO7R18_19_composite.tif	SHR	Old	330	SO7R	19	-8	58165.684	19926.685	34.258	10980.063	18.87721805	3267.879	5.618225	1975.003	60.43684604	39.56315396	2.222747007	3.395477994	41.24655695	58166.00041	4328.090216	112	1480	38.64366265
697	MAX_SO7R19_20_composite.tif	SHR	Old	330	SO7R	20	-7	58647.281	12155.484	20.726	11806.842	20.13195122	3660.672	6.241844358	1243.682	33.97414464	66.02585536	4.121231127	2.12061323	52.90020443	58647.01668	13727.33059	364	1229	37.71244668
698	MAX_SO7R20_21_composite.tif	SHR	Old	330	SO7R	21	-6	42715.703	14735.665	34.497	9425.711	22.06614977	2535.449	5.935636831	1151.682	45.42319723	54.57680277	3.239480806	2.696156025	37.5012134	42715.38589	40015.01883	642	43	62.32868976
699	MAX_SO7R21_22_composite.tif	SHR	Old	330	SO7R	22	-5	61140.691	13574.266	22.202	11513.416	18.83102041	4403.269	7.201863322	1653.295	37.54699066	62.45300934	4.497780373	2.704082949	51.76511627	61140.62501	15021.09011	455	1396	33.01338485
700	MAX_SO7R22_23_composite.tif	SHR	Old	330	SO7R	23	-4	56758.706	11600.029	20.437	13367.61	23.55164686	4806.096	8.467592619	1335.76	27.79303618	72.20696382	6.114191539	2.35340108	47.54376052	56760.13159	36262.20228	994	616	36.48108882
701	MAX_SO7R23_24_composite.tif	SHR	Old	330	SO7R	24	-3	54859.859	11018.589	20.085	10822.972	19.72839923	2868.564	5.228894227	752.816	26.24365362	73.75634638	3.856641338	1.372252889	54.95770654	54860.09618	28602.01063	758	685	37.73352326
702	MAX_SO7R24_25_composite.tif	SHR	Old	330	SO7R	25	-2	57048.013	11242.329	19.707	11519.569	20.19276114	3703.186	6.491349664	769.927	20.79093516	79.20906484	5.141737364	1.349612299	53.6088892	57048.6991	34891.44223	906	559	38.51152564
703	MAX_SO7R25_26_composite.tif	SHR	Old	330	SO7R	26	-1	60715.894	10561.761	17.395	11978.113	19.72813412	2818.207	4.641629752	765.728	27.17075076	72.82924924	3.380464101	1.261165651	58.23523613	60717.3196	28578.15335	832	966	34.348742
704	MAX_SO7R26_27_composite.tif	SHR	Old	330	SO7R	27	0	62306.553	11959.233	19.194	14428.27	23.15690614	2985.86	4.792208614	1053.953	35.29813856	64.70186144	3.100648177	1.691560437	52.85688524	62307.55687	39593.72612	727	453	54.46179658
705	MAX_SO7R27_28_composite.tif	SHR	Old	330	SO7R	28	1	61866.546	23874.394	38.59	12002.09	19.3999678	3909.023	6.318476225	2459.452	62.91730696	37.08269304	2.343061143	3.975415081	35.69155598	NA	NA	NA	NA	NA
706	MAX_SO7R28_29_composite.tif	SHR	Old	330	SO7R	29	2	57525.174	16782.071	29.173	12281.812	21.35032569	3602.975	6.26330135	1767.661	49.06115085	50.93884915	3.190453626	3.072847724	43.21337296	57525.1735	44169.74326	833	336	53.02490187
707	MAX_SO7R29_30_composite.tif	SHR	Old	330	SO7R	30	3	61988.147	14477.835	23.356	10841.192	17.48913708	3456.499	5.576064405	1251.683	36.21245081	63.78754919	3.556834825	2.019229579	53.57879852	61989.2031	32417.61217	971	888	33.38580038
708	MAX_SO7R30_31_composite.tif	SHR	Old	330	SO7R	31	4	57563.515	8817.787	15.318	12114.502	21.04545214	3091.565	5.370702258	725.855	23.47856183	76.52143817	4.109738608	1.26096365	58.2658456	57563.1985	24483.34749	708	971	34.58099928
709	MAX_SO7R31_32_composite.tif	SHR	Old	330	SO7R	32	5	48859.83	8103.735	16.586	10370.289	21.22457037	2950.502	6.038707052	540.774	18.32820313	81.67179687	4.931920557	1.106786495	56.15072258	48866.1808	15209.87269	441	1037	34.48950724
710	MAX_SO7R32_33_composite.tif	SHR	Old	330	SO7R	33	6	55429.204	11121.468	20.064	12412.1	22.39270836	1757.257	3.17027284	405.178	23.05741277	76.94258723	2.439289945	0.730982895	54.3730188	55429.9959	21704.54917	436	695	49.78107608
711	MAX_SO7R33_34_composite.tif	SHR	Old	330	SO7R	34	7	47957.185	9107.12	18.99	10763.188	22.44332731	3071.126	6.403891304	840.194	27.35784855	72.64215145	4.65192442	1.751966885	52.16278138	47959.87865	17572.94519	470	947	37.38924508
712	MAX_SO7R34_35_composite.tif	SHR	Old	330	SO7R	35	8	59368.277	12064.673	20.322	11670.401	19.65763803	3596.03	6.057157428	1035.099	28.7844929	71.2155071	4.313635378	1.74352205	53.96320454	59368.43547	16969.03434	474	1293	35.79965051
713	MAX_SO7R35_36_composite.tif	SHR	Old	330	SO7R	36	9	50110.985	13590.426	27.121	9260.963	18.48090394	2618.285	5.224972129	957.491	36.56939562	63.43060438	3.314231401	1.910740729	49.17312393	50110.82626	10445.70524	161	830	64.88015677
714	MAX_SO7R36_37_composite.tif	SHR	Old	330	SO7R	37	10	39584.344	7948.572	20.08	8167.718	20.63370811	2868.564	7.246713499	547.402	19.08278846	80.91721154	5.863838491	1.382875007	52.03957839	39583.60448	10491.13503	289	852	36.30150529
715	MAX_SO7R37_38_composite.tif	SHR	Old	330	SO7R	38	11	38660.548	7258.814	18.776	8195.444	21.19846827	2820.584	7.295768286	861.213	30.53314491	69.46685509	5.068140783	2.227627503	52.72976345	38661.70943	9717.348611	239	807	40.65836239
716	MAX_SO7R38_39_composite.tif	SHR	Old	330	SO7R	39	12	40876.56	7877.935	19.273	8256.522	20.19867132	3053.434	7.469889834	586.272	19.20041501	80.79958499	6.035639985	1.434249849	53.05843885	40875.60954	7488.390374	215	1029	34.82972267
717	MAX_SO7R39_40_composite.tif	SHR	Old	330	SO7R	40	13	36208.991	8508.569	23.498	7061.85	19.50302896	2889.161	7.979125958	900.585	31.17116007	68.82883993	5.491939833	2.487186125	49.01984508	36209.09681	4562.74962	133	989	34.30638812
718	MAX_SO7R40_41_composite.tif	SHR	Old	330	SO7R	41	14	32123.944	6697.338	20.848	6824.59	21.24455826	1913.133	5.955473587	696.676	36.41545047	63.58454953	3.786761053	2.168712534	51.95196815	32124.78911	10762.65887	305	647	35.28740613
719	MAX_SO7R41_42_composite.tif	SHR	Old	330	SO7R	42	15	23269.189	5933.617	25.5	5498.521	23.63005002	1272.755	5.469700727	446.899	35.1127279	64.8872721	3.549139594	1.920561133	45.40024925	23269.18866	2264.658199	59	596	38.38403728
720	MAX_SO7R42_43_composite.tif	SHR	Old	330	SO7R	43	16	23777.034	4006.462	16.85	4365.429	18.35985514	2042.656	8.590878072	312.333	15.2905335	84.7094665	7.277286982	1.31359109	56.19926678	23777.03369	4907.108919	136	599	36.08168323
721	MAX_SO7R43_44_composite.tif	SHR	Old	330	SO7R	44	17	20323.862	5739.768	28.242	5889.333	28.97743057	1577.087	7.759780105	552.498	35.03281683	64.96718317	5.041310554	2.718469551	35.02078933	20323.57133	11680.20338	345	280	33.85566196
722	MAX_SO7R44_45_composite.tif	SHR	Old	330	SO7R	45	18	17702.381	5265.723	29.746	3726.767	21.05234883	1844.054	10.41698289	657.252	35.64168945	64.35831055	6.704194199	3.712788692	38.78466828	17702.08745	6257.461595	176	384	35.55375906
723	MAX_SO7R45_46_composite.tif	SHR	Old	330	SO7R	46	19	11868.026	3171.576	26.724	2862.253	24.11734689	1057.755	8.912644782	343.493	32.47377701	67.52622299	6.01837239	2.894272392	40.24600832	11867.91997	6213.135964	177	193	35.10246307
724	MAX_SO7R46_47_composite.tif	SHR	Old	330	SO7R	47	20	10321.306	2438.221	23.623	2427.844	23.52264336	1322.848	12.81667262	428.125	32.36388459	67.63611541	8.668699484	4.147973134	40.03768403	10321.63107	5186.308136	172	159	30.15295428
725	MAX_SO7R47_48_composite.tif	SHR	Old	330	SO7R	48	21	8001.358	2401.517	30.014	1806.795	22.58110436	907.688	11.34417433	266.809	29.39435136	70.60564864	8.009627866	3.334546461	36.06072132	8000.955571	4693.20873	138	135	34.00875891
726	MAX_SO7R48_49_composite.tif	SHR	Old	330	SO7R	49	22	7073.073	1728.606	24.439	1807.798	25.5588766	478.693	6.767822133	172.354	36.00512228	63.99487772	4.331059498	2.436762635	43.23430127	7073.072854	3087.601699	90	142	34.30668554
727	MAX_SO8R_01_composite.tif	SHR	Old	330	SO8R	1	-24	6440.986	1672.229	25.962	1331.456	20.67161767	491.711	7.634095153	126.195	25.66446551	74.33553449	5.674845435	1.959249717	45.73228718	6441.065635	6441.065635	167	0	38.5692553
728	MAX_SO8R01_02_composite.tif	SHR	Old	330	SO8R	2	-23	14085.57	4196.64	29.794	3048.522	21.64287281	1087.304	7.719275826	633.301	58.24507222	41.75492778	3.223178047	4.49609778	40.84385136	14086.00547	3212.441382	82	256	39.17611442
729	MAX_SO8R02_03_composite.tif	SHR	Old	330	SO8R	3	-22	16470.53	4048.791	24.582	3700.334	22.46639301	1367.289	8.301426851	533.037	38.9849549	61.0150451	5.065119337	3.236307514	44.65018014	16472.312	2482.620433	70	290	35.46600618
730	MAX_SO8R03_04_composite.tif	SHR	Old	330	SO8R	4	-21	23205.602	7451.21	32.11	6038.212	26.02049281	2308.012	9.945925988	1051.576	45.56198148	54.43801852	5.414365031	4.531560957	31.9235812	23206.63179	23054.37983	612	0	37.67055528
731	MAX_SO8R04_05_composite.tif	SHR	Old	330	SO8R	5	-20	22579.167	5727.754	25.367	5014.098	22.20674483	2676.934	11.85576952	959.577	35.84612097	64.15387903	7.605936038	4.249833486	40.57048565	22581.02855	19798.42689	514	36	38.51834025
732	MAX_SO8R05_06_composite.tif	SHR	Old	330	SO8R	6	-19	26156.95	5186.769	19.829	6389.415	24.42721724	2842.923	10.86870985	777.875	27.36180333	72.63819667	7.894834834	2.973875012	44.87507291	26156.665	23015.12694	566	37	40.66276845
733	MAX_SO8R06_07_composite.tif	SHR	Old	330	SO8R	7	-18	23143.759	5621.627	24.29	4747.976	20.51514622	1335.47	5.770324518	572.355	42.85794514	57.14205486	3.297282002	2.473042517	49.42452926	23145.46217	23004.60928	521	0	44.15472031
734	MAX_SO8R07_08_composite.tif	SHR	Old	330	SO8R	8	-17	30433.125	7208.484	23.686	4919.432	16.1647284	2403.946	7.899109934	731.664	30.43595821	69.56404179	5.494940135	2.404169799	52.25016167	30430.14807	8705.129503	229	514	38.01366595
735	MAX_SO8R08_09_composite.tif	SHR	Old	330	SO8R	9	-16	25772.396	4732.951	18.364	4089.721	15.86860997	2269.327	8.805262033	493.506	21.74679982	78.25320018	6.890399325	1.914862708	56.962128	25772.01288	1646.634563	44	625	37.4235128
736	MAX_SO8R09_10_composite.tif	SHR	Old	330	SO8R	10	-15	37936.963	6700.164	17.661	6296.729	16.59787316	3004.318	7.919236972	842.888	28.0558849	71.9441151	5.697424963	2.22181201	57.82188987	37937.59445	14174.32754	361	560	39.26406522
737	MAX_SO8R10_11_composite.tif	SHR	Old	330	SO8R	11	-14	35011.362	6999.505	19.992	5770.294	16.48120402	3010.418	8.598402998	740.563	24.60000571	75.39999429	6.48319537	2.115207629	54.92839299	35011.40167	29955.93488	740	104	40.48099308
738	MAX_SO8R11_12_composite.tif	SHR	Old	330	SO8R	12	-13	44104.17	8223.963	18.647	8787.948	19.92543562	4096.639	9.288552534	1173.996	28.65754097	71.34245903	6.626681785	2.661870748	52.13901184	44104.48674	11853.85688	291	723	40.73490337
739	MAX_SO8R12_13_composite.tif	SHR	Old	330	SO8R	13	-12	43466.697	10703.8	24.625	9971.449	22.94043414	2850.951	6.558931773	898.499	31.51576439	68.48423561	4.491834289	2.067097484	45.87563408	43466.37967	42391.20216	872	12	48.61376395
740	MAX_SO8R13_14_composite.tif	SHR	Old	330	SO8R	14	-11	49386.318	11212.966	22.705	9517.235	19.27099526	3793.681	7.68164373	1055.247	27.81591283	72.18408717	5.544924406	2.136719324	50.34236101	49386.1595	38001.39133	979	267	38.81653864
741	MAX_SO8R14_15_composite.tif	SHR	Old	330	SO8R	15	-10	42379.578	7926.998	18.705	7118.65	16.79735933	3927.006	9.266269711	790.709	20.13516149	79.86483851	7.40049134	1.865778371	55.23137096	42378.98345	22842.5115	597	518	38.26216331
742	MAX_SO8R15_16_composite.tif	SHR	Old	330	SO8R	16	-9	48871.238	9053.515	18.525	8995.448	18.40642547	4311.877	8.822933849	949.146	22.0123626	77.9876374	6.880797659	1.942136191	54.24564068	48870.8019	16762.38032	453	851	37.00304707
743	MAX_SO8R16_17_composite.tif	SHR	Old	330	SO8R	17	-8	46680.601	10301.184	22.067	8694.364	18.62521864	4375.859	9.374041692	1183.871	27.05459659	72.94540341	6.837932528	2.536109164	49.93373966	46680.68062	2219.843142	56	1143	39.64005611
744	MAX_SO8R17_18_composite.tif	SHR	Old	330	SO8R	18	-7	48838.732	9756.45	19.977	10336.912	21.16539799	4046.573	8.285581616	949.806	23.47186125	76.52813875	6.340801395	1.944780221	50.5720204	48836.98869	32750.21293	851	371	38.48438653
745	MAX_SO8R18_19_composite.tif	SHR	Old	330	SO8R	19	-6	59466.033	11997.707	20.176	11391.789	19.15679998	3310.446	5.566952818	760.289	22.96636163	77.03363837	4.288426302	1.278526516	55.1002472	59466.11219	41467.67449	1020	325	40.65458283
746	MAX_SO8R19_20_composite.tif	SHR	Old	330	SO8R	20	-5	60794.928	12262.403	20.17	10757.405	17.69457643	4981.328	8.193657208	949.067	19.05248962	80.94751038	6.632561519	1.561095689	53.94176636	60795.56132	17951.21647	468	1222	38.35730015
747	MAX_SO8R20_21_composite.tif	SHR	Old	330	SO8R	21	-4	75245.088	15978.819	21.236	14369.014	19.09628174	4611.086	6.128089052	1208.165	26.20131136	73.79868864	4.522449359	1.605639693	53.53962921	75247.46501	15671.37227	406	1523	38.5994391
748	MAX_SO8R21_22_composite.tif	SHR	Old	330	SO8R	22	-3	81259.35	17894.038	22.021	15630.758	19.23564242	4661.231	5.736239584	1200.085	25.74609583	74.25390417	4.259381843	1.47685774	53.007118	81260.73617	7762.83245	186	1730	41.73565833
749	MAX_SO8R22_23_composite.tif	SHR	Old	330	SO8R	23	-2	89066.226	17264.011	19.383	13878.043	15.5817122	4363.633	4.899312788	914.95	20.96762033	79.03237967	3.872043484	1.027269304	60.13597502	89066.5957	50737.11453	1266	838	40.07670974
750	MAX_SO8R23_24_composite.tif	SHR	Old	330	SO8R	24	-1	88784.894	17729.844	19.969	18874.872	21.25910293	5648.957	6.362520408	1143.443	20.24166585	79.75833415	5.074640287	1.287880121	52.40937666	88782.67569	47507.79804	1327	1077	35.80090282
751	MAX_SO8R24_25_composite.tif	SHR	Old	330	SO8R	25	0	91232.436	18033.832	19.767	17143.414	18.79091993	3364.368	3.687688444	574.442	17.07429152	82.92570848	3.058041769	0.629646675	57.75439162	91233.86237	83510.83133	2246	154	37.18202641
752	MAX_SO8R25_26_composite.tif	SHR	Old	330	SO8R	26	1	88969.579	17333.644	19.483	13094.543	14.71800041	5066.884	5.695074718	1640.541	32.37770985	67.62229015	3.85113995	1.843934768	60.10392487	88968.9982	19346.89193	507	1419	38.15955015
753	MAX_SO8R26_27_composite.tif	SHR	Old	330	SO8R	27	2	74629.849	16216.924	21.73	15344.778	20.56118055	5160.389	6.914644836	1196.573	23.18765116	76.81234884	5.311301112	1.603343724	50.79417461	74625.25451	33519.23926	901	1084	37.20226333
754	MAX_SO8R27_28_composite.tif	SHR	Old	330	SO8R	28	3	91735.106	18738.668	20.427	18243.63	19.88729375	4531.128	4.939360947	1011.914	22.33249646	77.66750354	3.836278338	1.103082608	54.74634531	91734.04959	31176.00156	859	1661	36.2933662
755	MAX_SO8R28_29_composite.tif	SHR	Old	330	SO8R	29	4	90022.08	21949.351	24.382	17204.518	19.11144244	5983.815	6.64705259	1418.623	23.7076681	76.2923319	5.071191423	1.575861167	49.85950497	90022.502	6414.389636	149	2176	43.04959487
756	MAX_SO8R29_30_composite.tif	SHR	Old	330	SO8R	30	5	77471.109	16055.529	20.725	17176.421	22.17138908	4617.793	5.96066464	907.134	19.64431927	80.35568073	4.789732647	1.170931992	51.14294628	77470.95059	29396.70157	807	1288	36.42713949
757	MAX_SO8R30_31_composite.tif	SHR	Old	330	SO8R	31	6	83751.07	18771.333	22.413	16157.695	19.29252367	4015.44	4.794493969	976.345	24.31476999	75.68523001	3.628723788	1.165770181	53.49998237	83750.70044	68053.18537	1875	319	36.29503219
758	MAX_SO8R31_32_composite.tif	SHR	Old	330	SO8R	32	7	84691.714	15638.997	18.466	14408.36	17.01271508	3646.017	4.30504571	1006.078	27.59389218	72.40610782	3.117116038	1.187929672	60.21623921	84690.12923	7294.875523	207	2173	35.24094456
759	MAX_SO8R32_33_composite.tif	SHR	Old	330	SO8R	33	8	86652.959	11081.515	12.788	18284.296	21.100602	2674.372	3.086301992	629.974	23.55596005	76.44403995	2.359293928	0.727008064	63.02509601	86653.03793	11255.36405	288	1594	39.08112516
760	MAX_SO8R33_34_composite.tif	SHR	Old	330	SO8R	34	9	77591.918	14271.259	18.393	16015.92	20.64122194	4725.504	6.090201302	986.934	20.8852643	79.1147357	4.818246663	1.271954638	54.87557676	77591.70638	16377.04436	429	1615	38.17492858
761	MAX_SO8R34_35_composite.tif	SHR	Old	330	SO8R	35	10	57074.419	14114.036	24.729	9094.947	15.93524237	2968.115	5.200429636	748.67	25.22375312	74.77624688	3.888686103	1.311743533	54.13532799	57074.8941	4903.406189	129	1468	38.01090069
762	MAX_SO8R35_36_composite.tif	SHR	Old	330	SO8R	36	11	63448.043	14404.874	22.703	13224.436	20.84293758	3029.008	4.773997521	810.144	26.74618225	73.25381775	3.497135444	1.276862078	51.6800649	63446.61692	1750.787688	38	1593	46.07336022
763	MAX_SO8R36_37_composite.tif	SHR	Old	330	SO8R	37	12	54187.318	9731.469	17.959	11902.433	21.96534805	2035.948	3.757240762	428.732	21.05810168	78.94189832	2.966037182	0.79120358	56.31841118	54187.31771	31260.67797	842	649	37.12669592
764	MAX_SO8R37_38_composite.tif	SHR	Old	330	SO8R	38	13	56503.331	12718.545	22.509	10850.434	19.20317583	3601.469	6.373905638	1384.77	38.45014354	61.54985646	3.923129771	2.450775867	51.91391854	56503.48923	2955.810148	82	1537	36.04646522
765	MAX_SO8R38_39_composite.tif	SHR	Old	330	SO8R	39	14	41258.474	17469.478	42.342	8337.906	20.20895392	2855.81	6.92175382	2016.17	70.59888438	29.40111562	2.035072843	4.886680976	30.52729226	41259.97894	135.2000068	5	1140	27.04000135
766	MAX_SO8R39_40_composite.tif	SHR	Old	330	SO8R	40	15	49535.012	8612.716	17.387	11700.557	23.6207816	3247.837	6.556649265	866.653	26.68400539	73.31599461	4.807072622	1.749576643	52.43556914	49535.88295	9889.784217	271	1084	36.4936687
767	MAX_SO8R40_41_composite.tif	SHR	Old	330	SO8R	41	16	40520.129	8025.388	19.806	9775.673	24.12547354	2961.62	7.309009307	884.583	29.86821402	70.13178598	5.125938765	2.183070543	48.75951715	40519.07234	2141.230107	56	1066	38.23625191
768	MAX_SO8R41_42_composite.tif	SHR	Old	330	SO8R	42	17	35091.769	6968.002	19.857	7634.338	21.75535237	2323.037	6.619891405	722.053	31.08228582	68.91771418	4.562277838	2.057613567	51.76775622	35093.36622	20989.04447	592	354	35.45446701
769	MAX_SO8R42_43_composite.tif	SHR	Old	330	SO8R	43	18	24332.964	4947.132	20.331	6219.306	25.55917972	824.166	3.38703497	248.773	30.18481714	69.81518286	2.364664658	1.022370312	50.72278531	24329.58011	24312.83739	573	0	42.43078079
770	MAX_SO8R43_44_composite.tif	SHR	Old	330	SO8R	44	19	19397.927	2931.464	15.112	4366.168	22.50842577	788.755	4.066181917	131.556	16.6789434	83.3210566	3.387985737	0.67819618	58.31339231	19397.93426	3536.348907	89	480	39.73425738
771	MAX_SO8R44_45_composite.tif	SHR	Old	330	SO8R	45	20	18618.124	3177.068	17.064	4290.039	23.04227322	1150.23	6.17801235	173.753	15.10593533	84.89406467	5.244765799	0.933246551	53.71571443	18618.2813	3248.488162	89	399	36.49986699
772	MAX_SO8R45_46_composite.tif	SHR	Old	330	SO8R	46	21	21976.55	3912.007	17.801	4743.196	21.58298732	1373.442	6.249579666	275.681	20.07227098	79.92772902	4.9951471	1.254432566	54.36643301	21976.54985	4414.635965	124	525	35.60190294
773	MAX_SO8R46_47_composite.tif	SHR	Old	330	SO8R	47	22	28545.21	5451.676	19.098	9004.822	31.54582503	1664.36	5.83061046	557.964	33.52423754	66.47576246	3.875942759	1.954667701	43.52556451	28547.86432	23877.85897	555	74	43.02316931
774	MAX_SO8R47_48_composite.tif	SHR	Old	330	SO8R	48	23	21346.365	11159.599	52.279	4352.674	20.39070352	1125.144	5.270892726	1002.091	89.06335545	10.93664455	0.576458802	4.694433924	22.05940375	NA	NA	NA	NA	NA
775	MAX_SO8R48_49_composite.tif	SHR	Old	330	SO8R	49	24	19538.593	5241.641	26.827	4131.337	21.14449592	1046.348	5.355288377	748.485	71.5330846	28.4669154	1.524485412	3.830802965	46.6732157	19538.07777	3941.902558	98	392	40.22349549
776	MAX_SO8R49_50_composite.tif	SHR	Old	330	SO8R	50	25	16952.734	4251.116	25.076	4857.641	28.65402713	1230.531	7.258599114	553.026	44.9420616	55.0579384	3.996435029	3.262164085	39.01137375	16951.90233	4715.785964	134	354	35.19243257
777	MAX_SO8R50_51_composite.tif	SHR	Old	330	SO8R	51	26	12085.64	1829.98	15.142	2943.162	24.35255394	975.658	8.072869951	137.524	14.09551298	85.90448702	6.93495752	1.137912432	52.43257611	12085.94423	4756.326588	122	172	38.98628351
778	MAX_SO9R_01_composite.tif	SHR	Old	330	SO9R	1	-27	6486.141	1793.196	27.647	525.273	8.098390091	666.467	10.27524687	328.573	49.30071556	50.69928444	5.209476636	5.065770232	53.97936304	6485.335379	5856.834745	145	2	40.39196376
779	MAX_SO9R01_02_composite.tif	SHR	Old	330	SO9R	2	-26	12146.453	3684.623	30.335	1858.023	15.29683604	1654.272	13.61938337	1039.641	62.84583188	37.15416812	5.060168594	8.559214777	40.74878059	12146.66436	10937.15083	256	16	42.72324541
780	MAX_SO9R02_03_composite.tif	SHR	Old	330	SO9R	3	-25	16264.957	4685.314	28.806	3724.258	22.89743527	2538.591	15.60773262	1424.3	56.10592648	43.89407352	6.850869633	8.756862991	32.68883211	16264.95691	12457.51333	277	52	44.9729723
781	MAX_SO9R03_04_composite.tif	SHR	Old	330	SO9R	4	-24	23748.99	4995.984	21.037	3601.839	15.16628286	2631.436	11.08020173	1270.695	48.28903306	51.71096694	5.729679452	5.350522275	52.71651541	23748.75259	3873.498913	123	513	31.49186108
782	MAX_SO9R04_05_composite.tif	SHR	Old	330	SO9R	5	-23	1695.915	368.684	21.74	31.899	1.880931533	511.859	30.18187822	166.861	32.59901653	67.40098347	20.34288275	9.838995469	46.19719025	1696.02071	1645.68776	40	0	41.14219399
783	MAX_SO9R05_06_composite.tif	SHR	Old	330	SO9R	6	-22	22325.376	5389.595	24.141	4468.994	20.01755312	42.857	0.191965412	12.675	29.57509858	70.42490142	0.135191452	0.05677396	55.64948147	22325.36388	15917.584	362	102	43.97122652
784	MAX_SO9R06_07_composite.tif	SHR	Old	330	SO9R	7	-21	37013.378	8677.834	23.445	5750.489	15.53624476	3980.637	10.75458987	1899.111	47.70872099	52.29127901	5.623712594	5.130877274	50.26416537	37013.89334	9811.654171	267	730	36.74776843
785	MAX_SO9R07_08_composite.tif	SHR	Old	330	SO9R	8	-20	45967.263	11707.449	25.469	6608.719	14.37701218	4645.837	10.10683843	2189.791	47.1344776	52.8655224	5.343032932	4.763805493	50.0471494	45967.06173	36364.94971	994	170	36.58445645
786	MAX_SO9R08_09_composite.tif	SHR	Old	330	SO9R	9	-19	36205.189	11147.927	30.791	6678.695	18.44678949	1974.369	5.453276325	1069.163	54.15213671	45.84786329	2.500210674	2.95306565	45.30893418	36205.50556	534.0400267	9	784	59.33778074
787	MAX_SO9R09_10_composite.tif	SHR	Old	330	SO9R	10	-18	48146.941	10080.481	20.937	6986.17	14.51010148	5408.106	11.23250177	2181.394	40.33563691	59.66436309	6.70180064	4.53070113	53.32039675	48145.83147	20359.08781	587	808	34.68328417
788	MAX_SO9R10_11_composite.tif	SHR	Old	330	SO9R	11	-17	47187.522	8851.772	18.759	6715.453	14.23141694	5205.306	11.03110691	2053.007	39.4406592	60.5593408	6.680365627	4.350741283	55.97847615	47188.07673	23573.67016	736	708	32.02944315
789	MAX_SO9R11_12_composite.tif	SHR	Old	330	SO9R	12	-16	43977.261	7754.275	17.632	7259.58	16.5075765	4741.955	10.78274293	1654.721	34.89533325	65.10466675	7.020068849	3.762674078	55.07768058	43979.24189	13399.62229	397	860	33.7521972
790	MAX_SO9R12_13_composite.tif	SHR	Old	330	SO9R	13	-15	53227.398	10852.071	20.388	8369.884	15.72476641	3860.805	7.253416746	1560.874	40.42871888	59.57128112	4.32095328	2.932463466	56.63381685	53227.51649	25130.39975	723	769	34.75850588
791	MAX_SO9R13_14_composite.tif	SHR	Old	330	SO9R	14	-14	41112.315	9024.653	21.951	5992.027	14.57477401	3684.253	8.961434062	1593.38	43.24838712	56.75161288	5.085758367	3.875675695	54.51279193	41112.75088	23241.07114	642	426	36.20104539
792	MAX_SO9R14_15_composite.tif	SHR	Old	330	SO9R	15	-13	56305.68	10480.166	18.613	8697.269	15.44652156	5334.38	9.473964261	2350.13	44.05629145	55.94370855	5.300086954	4.173877307	56.46651418	56306.23453	6127.940306	168	1400	36.47583516
793	MAX_SO9R15_16_composite.tif	SHR	Old	330	SO9R	16	-12	58233.072	11488.066	19.728	10598.175	18.19958082	5465.011	9.384720421	2074.502	37.95970402	62.04029598	5.822308327	3.562412095	52.68769876	58231.8444	9877.107224	277	1286	35.6574268
794	MAX_SO9R16_17_composite.tif	SHR	Old	330	SO9R	17	-11	62587.41	11547.903	18.451	9888.613	15.79968399	6169.451	9.857335525	2308.54	37.41888865	62.58111135	6.168830121	3.688505404	55.89198048	62584.28118	25493.02698	785	1042	32.47519361
795	MAX_SO9R17_18_composite.tif	SHR	Old	330	SO9R	18	-10	54680.428	13453.431	24.604	9313.564	17.03271964	5928.652	10.84236575	2655.518	44.79126115	55.20873885	5.985933395	4.85643236	47.5209146	54680.30922	17101.63926	374	978	45.72630818
796	MAX_SO9R18_19_composite.tif	SHR	Old	330	SO9R	19	-9	66286.688	12136.709	18.309	11110.826	16.76177576	4831.631	7.288991419	1676.797	34.70457491	65.29542509	4.759377931	2.529613487	57.64023282	66286.3716	8831.940442	260	1668	33.9690017
797	MAX_SO9R19_20_composite.tif	SHR	Old	330	SO9R	20	-8	69303.84	13873.29	20.018	13023.167	18.79140752	2108.909	3.042990114	913.392	43.31111489	56.68888511	1.72503717	1.317952945	58.14760237	69303.52347	8166.238902	218	1582	37.45981148
798	MAX_SO9R20_21_composite.tif	SHR	Old	330	SO9R	21	-7	82479.979	14571.762	17.667	13527.87	16.40139845	4993.845	6.054614781	1914.929	38.34578366	61.65421634	3.732925296	2.321689485	59.87698677	82484.04537	24870.61475	777	1643	32.00851319
799	MAX_SO9R21_22_composite.tif	SHR	Old	330	SO9R	22	-6	78824.773	15554.972	19.734	14361.066	18.2189754	4059.829	5.15044807	1442.626	35.53415673	64.46584327	3.320279781	1.83016829	56.89657653	78825.82894	47064.05719	1372	840	34.30324868
800	MAX_SO9R22_23_composite.tif	SHR	Old	330	SO9R	23	-5	80574.821	16255.609	20.175	16432.214	20.39373317	2726.789	3.384170099	1034.782	37.94873751	62.05126249	2.099920272	1.284249828	56.04709673	80574.0284	3214.380161	80	2119	40.17975201
801	MAX_SO9R23_24_composite.tif	SHR	Old	330	SO9R	24	-4	84113.918	14343.717	17.053	15780.983	18.76144088	4804.697	5.71213078	1567.501	32.62434655	67.37565345	3.848585439	1.863545341	58.47342834	84113.32428	26177.85458	764	1706	34.26420756
802	MAX_SO9R24_25_composite.tif	SHR	Old	330	SO9R	25	-3	79029.051	22562.267	28.549	15268.675	19.32033196	3997.933	5.058814385	2482.663	62.09866448	37.90133552	1.917358213	3.141456172	47.07185365	79028.20645	48691.15262	1360	901	35.80231811
803	MAX_SO9R25_26_composite.tif	SHR	Old	330	SO9R	26	-2	82054.152	18605.317	22.674	15566.221	18.9706683	4059.38	4.947196334	1342.811	33.07921407	66.92078593	3.310702669	1.636493666	53.40813537	NA	NA	NA	NA	NA
804	MAX_SO9R26_27_composite.tif	SHR	Old	330	SO9R	27	-1	77992.5	12041.277	15.439	15920.963	20.41345386	3798.17	4.869916979	1077.771	28.37606005	71.62393995	3.488026413	1.381890566	59.27762916	77992.02515	19893.16267	600	1833	33.15527111
805	MAX_SO9R27_28_composite.tif	SHR	Old	330	SO9R	28	0	86206.376	14309.389	16.599	17887.067	20.74912301	1676.401	1.944636902	374.124	22.31709478	77.68290522	1.510650442	0.433986461	60.70724009	86206.05931	53718.95453	1323	698	40.60389609
806	MAX_SO9R28_29_composite.tif	SHR	Old	330	SO9R	29	1	79199.002	11630.158	14.685	17124.296	21.62185832	3470.626	4.382158755	745.897	21.4917136	78.5082864	3.440357746	0.941801009	59.31098293	79199.74146	23649.42611	750	1708	31.53256815
807	MAX_SO9R29_30_composite.tif	SHR	Old	330	SO9R	30	2	68383.318	12486.275	18.259	13486.887	19.72248115	943.231	1.379329093	327.992	34.77324219	65.22675781	0.899691647	0.479637446	60.63918976	68384.16342	51772.35716	1612	442	32.11684687
808	MAX_SO9R30_31_composite.tif	SHR	Old	330	SO9R	31	3	76220.271	11391.71	14.946	14589.084	19.14068765	858.626	1.126506097	190.521	22.18905554	77.81094446	0.876545034	0.249961064	64.78680625	76219.42631	40541.74992	1069	981	37.92492977
809	MAX_SO9R31_32_composite.tif	SHR	Old	330	SO9R	32	4	68257.017	8489.663	12.438	12675.978	18.5709522	2611.71	3.826287926	727.651	27.86109484	72.13890516	2.760242218	1.066045708	65.16475987	68257.01732	10257.28056	313	1807	32.7708644
810	MAX_SO9R32_33_composite.tif	SHR	Old	330	SO9R	33	5	65468.227	9647.524	14.736	13679.257	20.89449742	1263.566	1.930044631	425.088	33.64193085	66.35806915	1.280740351	0.64930428	62.43945795	65469.54702	11147.71586	297	1304	37.53439685
811	MAX_SO9R33_34_composite.tif	SHR	Old	330	SO9R	34	6	50928.1	9661.018	18.97	11826.092	23.22115296	1772.282	3.479968819	666.573	37.61100096	62.38899904	2.171117713	1.308851106	54.32887822	50926.4777	15922.25267	432	1073	36.85706636
812	MAX_SO9R34_35_composite.tif	SHR	Old	330	SO9R	35	7	54150.507	8009.254	14.791	11151.703	20.59390321	1727.18	3.189591558	673.254	38.97995577	61.02004423	1.94629018	1.243301379	61.42550523	54150.34896	8046.381197	227	1297	35.4466132
813	MAX_SO9R35_36_composite.tif	SHR	Old	330	SO9R	36	8	51031.771	7590.847	14.875	9329.144	18.28105084	1406.793	2.756700331	507.713	36.09009996	63.90990004	1.761804426	0.994895905	64.08724883	51030.26552	42618.66924	1268	148	33.61093788
814	MAX_SO9R36_37_composite.tif	SHR	Old	330	SO9R	37	9	49832.636	8333.681	16.723	8545.248	17.14789481	3279.366	6.580759645	1270.854	38.75303946	61.24696054	4.030515263	2.550244382	59.54834555	49834.14155	29196.77666	818	539	35.69288101
815	MAX_SO9R37_38_composite.tif	SHR	Old	330	SO9R	38	10	43714.651	9181.85	21.004	9464.053	21.64961354	2259.24	5.168152892	966.126	42.76331864	57.23668136	2.958079203	2.210073689	52.17823357	43714.17594	41089.83006	1108	3	37.08468417
816	MAX_SO9R38_39_composite.tif	SHR	Old	330	SO9R	39	11	48376.728	9684.994	20.02	9460.356	19.55559293	2183.718	4.513984493	962.851	44.09227748	55.90772252	2.523665925	1.990318568	55.91042258	48377.39438	9332.999488	263	1093	35.48669007
817	MAX_SO9R39_40_composite.tif	SHR	Old	330	SO9R	40	12	59301.1	9858.615	16.625	13811.367	23.29023745	2406.138	4.057493031	919.835	38.22868846	61.77131154	2.506366661	1.55112637	56.02726952	59299.77921	10815.18484	279	1352	38.76410336
818	MAX_SO9R40_41_composite.tif	SHR	Old	330	SO9R	41	13	51019.228	7565.893	14.829	9790.435	19.18969648	797.522	1.563179278	253.315	31.76276015	68.23723985	1.066670393	0.496508885	64.41812424	51021.84839	28374.55625	758	528	37.43345152
819	MAX_SO9R41_42_composite.tif	SHR	Old	330	SO9R	42	14	49708.527	7077.879	14.239	8054.408	16.20327233	1256.806	2.528350921	380.567	30.28048879	69.71951121	1.762753903	0.765597017	67.02937675	49707.1173	39272.70268	1012	194	38.80701846
820	MAX_SO9R42_43_composite.tif	SHR	Old	330	SO9R	43	15	44396.249	8366.213	18.844	6445.317	14.51770621	1067.631	2.404777485	415.925	38.95774851	61.04225149	1.46793032	0.936847165	64.2335163	44396.2098	42148.21669	954	19	44.18052064
821	MAX_SO9R43_44_composite.tif	SHR	Old	330	SO9R	44	16	44560.338	6275.182	14.082	8047.49	18.05975978	2486.888	5.5809451	777.823	31.27696141	68.72303859	3.835395055	1.745550045	62.27729512	44564.87973	32879.79741	841	207	39.09607302
822	MAX_SO9R44_45_composite.tif	SHR	Old	330	SO9R	45	17	43257.401	6934.44	16.031	7029.899	16.25132079	2851.505	6.591947121	1175.606	41.22756229	58.77243771	3.874248016	2.717699105	61.12573209	43257.59865	42973.68645	983	5	43.7168733
823	MAX_SO9R45_46_composite.tif	SHR	Old	330	SO9R	46	18	31932.763	5874.916	18.398	6471.882	20.26721584	1928.765	6.040081781	679.882	35.24960273	64.75039727	3.910976949	2.129104832	55.29470238	31933.99074	30146.98158	793	13	38.01637022
824	MAX_SO9R46_47_composite.tif	SHR	Old	330	SO9R	47	19	20510.369	3433.526	16.74	4299.703	20.96355751	1438.164	7.011887499	523.319	36.38799191	63.61200809	4.460402443	2.551485056	55.28455499	20509.85423	7589.948585	209	364	36.31554347
825	MAX_SO9R47_48_composite.tif	SHR	Old	330	SO9R	48	20	18071.752	3098.589	17.146	3828.774	21.18651252	1228.736	6.799207957	424.85	34.57618235	65.42381765	4.448301415	2.350906542	54.86827952	18070.73042	14569.68021	421	45	34.60731641
826	MAX_SO9R48_49_composite.tif	SHR	Old	330	SO9R	49	21	15328.195	2909.942	18.984	3573.452	23.31293411	1131.957	7.384802973	398.761	35.2275749	64.7724251	4.783315974	2.601486998	50.31826292	15328.40639	10927.61245	219	81	49.89777372
827	MAX_SO9R49_50_composite.tif	SHR	Old	330	SO9R	50	22	8119.262	1217.988	15.001	2438.512	30.03366562	794.828	9.789411895	328.943	41.38543182	58.61456818	5.73802151	4.051390385	45.17592248	8118.918843	3861.458112	112	111	34.47730457
828	MAX_SO9R50_51_composite.tif	SHR	Old	330	SO9R	51	23	3250.345	686.879	21.133	498.893	15.3489245	661.397	20.34851685	202.272	30.58253968	69.41746032	14.12542361	6.223093241	43.16955865	3250.503913	3223.580491	84	0	38.37595823
829	MAX_240923_S1R__40x_FITC_DAPI_Cy5_Cy3_Z_01_composite.tif	SHR	Young	45	SY1R	1	-11	20322.357	6609.485	32.52322061	5671.852	27.90942015	952.077	4.684874889	202.879	21.3090958	78.6909042	3.686570411	0.998304478	34.88248435	20321.82852	20196.88226	412	0	49.02155889
830	MAX_240923_S1R_01_40x_FITC_DAPI_Cy5_Cy3_Z_02_composite.tif	SHR	Young	45	SY1R	2	-10	30491.246	7584.166	24.87325707	11423.45	37.46468741	2629.033	8.622255056	319.595	12.1563708	87.8436292	7.57410176	1.048153296	29.03980047	30490.77027	28565.28948	632	27	45.19824285
831	MAX_240923_S1R_02_40x_FITC_DAPI_Cy5_Cy3_Z_03_composite.tif	SHR	Young	45	SY1R	3	-9	54900.973	13337.058	24.29293557	18774.29	34.19664347	4014.041	7.31142051	740.062	18.43683211	81.56316789	5.963426186	1.347994324	34.19900044	54901.554	40602.25136	856	316	47.43253663
832	MAX_240923_S1R_03_40x_FITC_DAPI_Cy5_Cy3_Z_04_composite.tif	SHR	Young	45	SY1R	4	-8	49492.762	14589.639	29.47832857	15706.782	31.73551316	3351.878	6.772460991	955.827	28.51616318	71.48383682	4.841214964	1.931246027	32.01369728	49491.86372	49241.62439	1119	0	44.00502627
833	MAX_240923_S1R_04_40x_FITC_DAPI_Cy5_Cy3_Z_05_composite.tif	SHR	Young	45	SY1R	5	-7	65169.73	16667.547	25.57559622	20859.565	32.00805804	4136.196	6.346805488	485.532	11.738612	88.261388	5.601778617	0.745026871	36.06954026	65170.41701	65161.96701	1522	0	42.81338174
834	MAX_240923_S1R_05_40x_FITC_DAPI_Cy5_Cy3_Z_06_composite.tif	SHR	Young	45	SY1R	6	-6	78954.216	24193.249	30.64212429	17165.331	21.74086688	4751.33	6.017829371	915.874	19.27616057	80.72383943	4.857822919	1.160006452	41.59917945	78954.0577	64871.39894	1197	234	54.19498658
835	MAX_240923_S1R_06_40x_FITC_DAPI_Cy5_Cy3_Z_07_composite.tif	SHR	Young	45	SY1R	7	-5	80972.604	26395.478	32.59803526	24511.576	30.27144341	7143.789	8.82247655	1328.947	18.60283107	81.39716893	7.181246141	1.641230409	28.30804478	80974.4528	64665.95816	1414	426	45.73264368
836	MAX_240923_S1R_07_40x_FITC_DAPI_Cy5_Cy3_Z_08_composite.tif	SHR	Young	45	SY1R	8	-4	87691.754	27481.408	31.33864559	22530.923	25.69332004	7406.98	8.446609473	1220.206	16.47373153	83.52626847	7.055137704	1.391471768	34.5214249	87691.83345	72237.43955	1766	358	40.90455241
837	MAX_240923_S1R_08_40x_FITC_DAPI_Cy5_Cy3_Z_09_composite.tif	SHR	Young	45	SY1R	9	-3	67034.276	17787.489	26.53491626	24160.611	36.0421749	6063.72	9.04570074	1052.368	17.35515492	82.64484508	7.475805363	1.569895377	28.3772081	67033.32523	60861.30553	1342	107	45.35119637
838	MAX_240923_S1R_09_40x_FITC_DAPI_Cy5_Cy3_Z_10_composite.tif	SHR	Young	45	SY1R	10	-2	90651.288	25879.816	28.54875708	22412.332	24.7236774	7591.243	8.374114883	1071.381	14.11338038	85.88661962	7.192244196	1.181870687	38.35345064	90650.33703	87430.20155	2048	68	42.6905281
839	MAX_240923_S1R_10_40x_FITC_DAPI_Cy5_Cy3_Z_11_composite.tif	SHR	Young	45	SY1R	11	-1	78134.989	21353.785	27.32935049	23966.736	30.67350019	6343.283	8.118364232	939.455	14.81023312	85.18976688	6.916015564	1.202348669	33.87878509	78135.67516	73213.16118	1626	97	45.02654439
840	MAX_240923_S1R_11_40x_FITC_DAPI_Cy5_Cy3_Z_12_composite.tif	SHR	Young	45	SY1R	12	0	92143.346	22785.004	24.72778013	19362.965	21.01395905	5507.077	5.976641005	812.045	14.74548113	85.25451887	5.095356533	0.881284472	48.28161981	92144.29711	79185.59205	1922	294	41.19957963
841	MAX_240923_S1R_12_40x_FITC_DAPI_Cy5_Cy3_Z_13_composite.tif	SHR	Young	45	SY1R	13	1	91669.486	25498.853	27.81607502	23174.734	25.28075046	6320.336	6.894699944	1111.73	17.58972941	82.41027059	5.681940881	1.212759064	40.00847458	91670.19927	85473.35961	1953	104	43.76516109
842	MAX_240923_S1R_13_40x_FITC_DAPI_Cy5_Cy3_Z_14_composite.tif	SHR	Young	45	SY1R	14	2	90048.275	29138.374	32.35861431	20210.843	22.44445327	4155.05	4.614247191	901.879	21.70561124	78.29438876	3.612696634	1.001550557	40.58268523	90050.387	83875.00532	1553	108	54.00837432
843	MAX_240923_S1R_14_40x_FITC_DAPI_Cy5_Cy3_Z_15_composite.tif	SHR	Young	45	SY1R	15	3	87601.049	23393.43	26.70450898	20767.223	23.70659169	6248.379	7.132767326	1042.413	16.68293489	83.31706511	5.942812397	1.189954929	42.456132	87600.73188	83906.54705	1978	98	42.41989234
844	MAX_240923_S1R_15_40x_FITC_DAPI_Cy5_Cy3_Z_16_composite.tif	SHR	Young	45	SY1R	16	4	86464.418	23917.726	27.6619291	16856.536	19.49534432	6462.587	7.474273406	1133.515	17.53964782	82.46035218	6.163312173	1.310961233	45.36845318	86463.36182	78816.58188	1967	187	40.06943664
845	MAX_240923_S1R_16_40x_FITC_DAPI_Cy5_Cy3_Z_17_composite.tif	SHR	Young	45	SY1R	17	5	77766.357	21609.925	27.78826968	14381.505	18.49322195	5921.338	7.614266925	992.453	16.76062066	83.23937934	6.33806853	1.276198395	46.10424145	77765.88201	70863.57506	1688	186	41.98079091
846	MAX_240923_S1R_17_40x_FITC_DAPI_Cy5_Cy3_Z_18_composite.tif	SHR	Young	45	SY1R	18	6	77445.31	22537.815	29.10158795	14294.628	18.45770648	5695.38	7.354067018	789.811	13.86757337	86.13242663	6.334236379	1.019830639	45.08663856	77445.25877	65988.03021	1519	299	43.44175787
847	MAX_240923_S1R_18_40x_FITC_DAPI_Cy5_Cy3_Z_19_composite.tif	SHR	Young	45	SY1R	19	7	61689.281	16193.554	26.25019086	12797.156	20.74453745	4388.613	7.114060869	756.83	17.2453119	82.7546881	5.887218883	1.226841986	45.89121082	61691.12933	54144.88937	1174	165	46.12000798
848	MAX_240923_S1R_19_40x_FITC_DAPI_Cy5_Cy3_Z_20_composite.tif	SHR	Young	45	SY1R	20	8	43721.094	11677.689	26.70950777	11619.912	26.57735875	3252.669	7.439587399	571.748	17.57781071	82.42218929	6.131870808	1.307716591	39.27354608	43725.33114	43278.87868	991	0	43.67192601
849	MAX_240923_S1R_20_40x_FITC_DAPI_Cy5_Cy3_Z_21_composite.tif	SHR	Young	45	SY1R	21	9	44637.814	12821.529	28.72346975	11711.991	26.23782383	3451.693	7.732665851	724.799	20.99836225	79.00163775	6.108932664	1.623733187	37.30604057	44637.33848	40953.42202	917	65	44.66022031
850	MAX_240923_S1R_21_40x_FITC_DAPI_Cy5_Cy3_Z_22_composite.tif	SHR	Young	45	SY1R	22	10	50452.101	14576.304	28.89137164	8739.334	17.32204175	4492.364	8.904215902	896.994	19.96708192	80.03291808	7.126303818	1.777912083	44.88237071	50451.99502	38788.06572	969	327	40.0289636
851	MAX_240923_S1R_22_40x_FITC_DAPI_Cy5_Cy3_Z_23_composite.tif	SHR	Young	45	SY1R	23	11	52622.008	15699.916	29.83526588	8588.316	16.3207683	4328.856	8.22632234	895.093	20.67735679	79.32264321	6.525336319	1.700986021	45.61764348	52620.05388	37597.28896	748	355	50.2637553
852	MAX_240923_S1R_23_40x_FITC_DAPI_Cy5_Cy3_Z_24_composite.tif	SHR	Young	45	SY1R	24	12	38561.683	10086.343	26.1563869	7542.391	19.55928894	2109.094	5.469403397	430.395	20.40662958	79.59337042	4.353282506	1.116120891	48.81492076	38564.11193	34832.73629	613	92	56.8233871
853	MAX_240923_S1R_24_40x_FITC_DAPI_Cy5_Cy3_Z_25_composite.tif	SHR	Young	45	SY1R	25	13	41512.74	12859.607	30.9774951	8792.252	21.1796475	4067.381	9.797910232	528.283	12.98828411	87.01171589	8.525329814	1.272580417	38.04494717	41510.62708	35317.37475	790	127	44.70553766
854	MAX_240923_S1R_25_40x_FITC_DAPI_Cy5_Cy3_Z_26_composite.tif	SHR	Young	45	SY1R	26	14	36376.46	9717.078	26.71254432	5695.802	15.65793373	5291.549	14.54662988	553	10.45062608	89.54937392	13.02641598	1.520213897	43.08289207	36376.19557	19669.15338	491	444	40.05937553
855	MAX_240923_S1R_26_40x_FITC_DAPI_Cy5_Cy3_Z_27_composite.tif	SHR	Young	45	SY1R	27	15	30173.314	7629.4	25.28525703	6258.889	20.74312752	3787.29	12.55178665	558.677	14.75136575	85.24863425	10.7002267	1.851559958	41.41982879	30173.89526	18259.49809	478	306	38.19978679
856	MAX_240923_S1R_27_40x_FITC_DAPI_Cy5_Cy3_Z_28_composite.tif	SHR	Young	45	SY1R	28	16	16880.988	4061.915	24.06206912	4248.079	25.16487187	2672.313	15.83031159	239.531	8.96343355	91.03656645	14.41137213	1.41893946	34.94274743	16880.14334	10466.41934	271	137	38.62147359
857	MAX_240923_S1R_28_40x_FITC_DAPI_Cy5_Cy3_Z_29_composite.tif	SHR	Young	45	SY1R	29	17	14891.779	4192.336	28.15201595	2501.068	16.79495781	1583.847	10.63571384	135.094	8.529485487	91.47051451	9.728542171	0.907171668	44.4173124	14891.18489	8605.59718	195	168	44.13126759
858	MAX_240923_S2R_s1__40x_FITC_DAPI_Cy5_Cy3_Z_01_composite.tif	SHR	Young	45	SY2R	1	-15	9225.895	2784.302	30.17920755	1723.642	18.68265355	184.897	2.004109086	28.492	15.40966051	84.59033949	1.69528268	0.308826407	49.13402981	9226.529055	7187.905454	149	36	48.2409762
859	MAX_240923_S2R_s1_01_40x_FITC_DAPI_Cy5_Cy3_Z_02_composite.tif	SHR	Young	45	SY2R	2	-14	15792.417	5358.145	33.9285937	3382.746	21.42006509	699.026	4.426339553	144.31	20.64443955	79.35556045	3.51254656	0.913792993	40.22500166	15791.07032	14969.06312	248	5	60.35912547
860	MAX_240923_S2R_s1_02_40x_FITC_DAPI_Cy5_Cy3_Z_03_composite.tif	SHR	Young	45	SY2R	3	-13	18173.337	2369.433	13.03796325	622.21	3.423752061	115.58	0.635986666	23.845	20.63073196	79.36926804	0.504777961	0.131208704	82.90229802	18172.98021	12371.04086	51	8	242.5694286
861	MAX_240923_S2R_s1_03_40x_FITC_DAPI_Cy5_Cy3_Z_04_composite.tif	SHR	Young	45	SY2R	4	-12	32545.441	9662.84	29.69030286	5154.263	15.83712754	2062.328	6.336764649	248.958	12.07169762	87.92830238	5.571809582	0.764955067	48.13580495	32545.00499	31058.6007	624	13	49.77339856
862	MAX_240923_S2R_s1_04_40x_FITC_DAPI_Cy5_Cy3_Z_05_composite.tif	SHR	Young	45	SY2R	5	-11	37696.323	11824.904	31.36885261	4870.026	12.91910089	2312.211	6.133783924	168.868	7.303312717	92.69668728	5.685814502	0.447969421	49.57826258	37697.39274	34964.48674	717	54	48.76497453
863	MAX_240923_S2R_s1_05_40x_FITC_DAPI_Cy5_Cy3_Z_06_composite.tif	SHR	Young	45	SY2R	6	-10	42070.07	13652.006	32.45063771	5511.856	13.10160882	2232.279	5.30609766	403.329	18.06803719	81.93196281	4.347389962	0.958707699	49.14165581	42070.03031	25888.35718	469	382	55.19905582
864	MAX_240923_S2R_s1_06_40x_FITC_DAPI_Cy5_Cy3_Z_07_composite.tif	SHR	Young	45	SY2R	7	-9	66411.3	22241.431	33.4904316	14264.604	21.47918201	3276.039	4.932954181	433.855	13.24327946	86.75672054	4.279669273	0.653284908	40.09743221	66411.08832	50068.18547	1072	335	46.70539689
865	MAX_240923_S2R_s1_07_40x_FITC_DAPI_Cy5_Cy3_Z_08_composite.tif	SHR	Young	45	SY2R	8	-8	70478.39	22022.497	31.24716243	11449.434	16.24531151	3814.225	5.411907111	496.464	13.0161173	86.9838827	4.707486933	0.704420178	47.09561895	70478.07352	59478.21769	1175	220	50.61975974
866	MAX_240923_S2R_s1_08_40x_FITC_DAPI_Cy5_Cy3_Z_09_composite.tif	SHR	Young	45	SY2R	9	-7	86727.477	26129.329	30.12808617	17393.164	20.05496367	7236.792	8.34428978	1228.709	16.97864192	83.02135808	6.927542698	1.416747082	41.47266039	86726.79059	11074.57055	206	1624	53.76005123
867	MAX_240923_S2R_s1_09_40x_FITC_DAPI_Cy5_Cy3_Z_10_composite.tif	SHR	Young	45	SY2R	10	-6	80169.273	39486.271	49.25362239	38829.389	48.43425361	2219.525	2.768548244	547.666	24.67491918	75.32508082	2.085411202	0.683137042	-0.456424246	80167.26651	77812.92997	228	17	341.2847806
868	MAX_240923_S2R_s1_10_40x_FITC_DAPI_Cy5_Cy3_Z_11_composite.tif	SHR	Young	45	SY2R	11	-5	86443.874	30546.831	35.33718422	22704.676	26.26522268	5754.978	6.657473495	899.423	15.62860883	84.37139117	5.617003005	1.040470491	31.74011961	86444.13807	68470.98837	1291	408	53.03717147
869	MAX_240923_S2R_s1_11_40x_FITC_DAPI_Cy5_Cy3_Z_12_composite.tif	SHR	Young	45	SY2R	12	-4	86783.881	25699.911	29.61369174	16046.208	18.48984836	5880.778	6.776348248	816.191	13.87896295	86.12103705	5.835861385	0.940486863	45.12011165	86783.40559	72107.13436	1486	309	48.52431653
870	MAX_240923_S2R_s1_12_40x_FITC_DAPI_Cy5_Cy3_Z_13_composite.tif	SHR	Young	45	SY2R	13	-3	84532.061	27704.937	32.7744724	12298.368	14.54876156	6759.499	7.996373116	1135.759	16.80241391	83.19758609	6.652789407	1.343583708	44.68039292	84532.74798	56176.44094	1168	756	48.09626793
871	MAX_240923_S2R_s1_13_40x_FITC_DAPI_Cy5_Cy3_Z_14_composite.tif	SHR	Young	45	SY2R	14	-2	72919.596	31777.23	43.57845043	22117.401	30.33121714	4824.739	6.616519104	1336.975	27.71082539	72.28917461	4.783027048	1.833492056	19.47381332	72920.12365	68239.74816	901	107	75.7377893
872	MAX_240923_S2R_s1_14_40x_FITC_DAPI_Cy5_Cy3_Z_15_composite.tif	SHR	Young	45	SY2R	15	-1	87744.593	29919.788	34.0987256	17624.034	20.08560687	7775.875	8.861942069	1609.646	20.7005128	79.2994872	7.027474616	1.834467453	36.95372546	87745.22689	63339.52682	1293	591	48.98648633
873	MAX_240923_S2R_s1_15_40x_FITC_DAPI_Cy5_Cy3_Z_16_composite.tif	SHR	Young	45	SY2R	16	0	93937.598	28557.806	30.4008263	19249.233	20.49151076	8213.638	8.743717292	1574.314	19.1670731	80.8329269	7.067802607	1.675914685	40.36394565	93937.8097	78045.04432	1764	367	44.24322241
874	MAX_240923_S2R_s1_16_40x_FITC_DAPI_Cy5_Cy3_Z_17_composite.tif	SHR	Young	45	SY2R	17	1	83698.574	24505.318	29.27805915	15545.07	18.57268201	7597.659	9.077405548	1122.53	14.77468257	85.22531743	7.736247693	1.341157855	43.07185329	83699.15543	51548.70306	1112	854	46.35674735
875	MAX_240923_S2R_s1_17_40x_FITC_DAPI_Cy5_Cy3_Z_18_composite.tif	SHR	Young	45	SY2R	18	2	73044.075	33348.059	45.65470779	13455.121	18.42055088	3660.963	5.011991732	1008.904	27.55843203	72.44156797	3.630765397	1.381226335	30.9127496	73040.7474	57511.62874	478	211	120.3172149
876	MAX_240923_S2R_s1_18_40x_FITC_DAPI_Cy5_Cy3_Z_19_composite.tif	SHR	Young	45	SY2R	19	3	77368.151	22354.054	28.89309582	14199.011	18.35252726	8196.368	10.59398201	1537.055	18.75287932	81.24712068	8.60730535	1.986676662	42.16039491	77368.41512	45888.75876	985	871	46.58757234
877	MAX_240923_S2R_s1_19_40x_FITC_DAPI_Cy5_Cy3_Z_20_composite.tif	SHR	Young	45	SY2R	20	4	76809.923	17556.46	22.8570207	10970.979	14.28328342	5010.745	6.52356467	748.274	14.93338815	85.06661185	5.549375437	0.974189233	56.33613121	76815.36259	49468.08771	846	536	58.47291691
878	MAX_240923_S2R_s1_20_40x_FITC_DAPI_Cy5_Cy3_Z_21_composite.tif	SHR	Young	45	SY2R	21	5	74264.255	20435.666	27.5174995	14876.595	20.03197231	7674.581	10.33415201	1209.882	15.7647955	84.2352045	8.704994078	1.629157931	42.11637618	74263.46246	39072.9307	755	918	51.75222609
879	MAX_240923_S2R_s1_21_40x_FITC_DAPI_Cy5_Cy3_Z_22_composite.tif	SHR	Young	45	SY2R	22	6	75935.823	19888.581	26.19130236	11038.13	14.53613007	7929.586	10.44248378	1061.346	13.3846332	86.6153668	9.04479563	1.39768815	48.83008379	75935.0838	24763.09223	541	1349	45.77281374
880	MAX_240923_S2R_s1_22_40x_FITC_DAPI_Cy5_Cy3_Z_23_composite.tif	SHR	Young	45	SY2R	23	7	71514.519	17973.309	25.13239165	10560.203	14.76651615	7040.276	9.844540799	1131.983	16.07867362	83.92132638	8.261669214	1.582871584	50.2565514	71514.67733	37223.04311	780	878	47.72185015
881	MAX_240923_S2R_s1_23_40x_FITC_DAPI_Cy5_Cy3_Z_24_composite.tif	SHR	Young	45	SY2R	24	8	55478.583	17428.231	31.41434056	14703.423	26.5028813	5228.147	9.423721222	665.226	12.7239345	87.2760655	8.224653106	1.199068116	32.65905692	55478.90027	38357.06786	899	502	42.66637137
882	MAX_240923_S2R_s1_24_40x_FITC_DAPI_Cy5_Cy3_Z_25_composite.tif	SHR	Young	45	SY2R	25	9	66443.515	17638.716	26.54693389	10309.001	15.51543593	6029.155	9.074106028	811.649	13.4620689	86.5379311	7.852543623	1.221562405	48.86352415	66443.21015	19099.14504	425	1289	44.93916479
883	MAX_240923_S2R_s1_25_40x_FITC_DAPI_Cy5_Cy3_Z_26_composite.tif	SHR	Young	45	SY2R	26	10	64805.905	17655.457	27.243593	10358.063	15.98320863	6548.724	10.10513471	930.609	14.21053934	85.78946066	8.669140567	1.435994143	46.66806366	64805.16574	32410.97987	759	820	42.70221327
884	MAX_240923_S2R_S2__40x_FITC_DAPI_Cy5_Cy3_Z_01_composite.tif	SHR	Young	45	SY2R	27	11	53962.072	15841.005	29.3558131	7830.351	14.51084199	5025.981	9.313914039	777.664	15.47287982	84.52712018	7.872783313	1.441130726	46.81943088	53961.49145	13555.73372	307	1046	44.15548443
885	MAX_240923_S2R_S2_01_40x_FITC_DAPI_Cy5_Cy3_Z_02_composite.tif	SHR	Young	45	SY2R	28	12	47374.478	13214.533	27.8937807	6496.545	13.71317484	5496.963	11.60321598	897.284	16.32326796	83.67673204	9.709191941	1.894024035	46.78982848	47377.25112	20209.78171	468	765	43.18329426
886	MAX_240923_S2R_S2_02_40x_FITC_DAPI_Cy5_Cy3_Z_03_composite.tif	SHR	Young	45	SY2R	29	13	36645.539	11540.456	31.49211695	6695.701	18.27153095	4058.984	11.07633865	704.598	17.35897456	82.64102544	9.153599842	1.922738809	39.16001345	36645.11683	13388.67182	292	603	45.85161581
887	MAX_240923_S2R_S2_03_40x_FITC_DAPI_Cy5_Cy3_Z_04_composite.tif	SHR	Young	45	SY2R	30	14	32448.873	8769.754	27.02637469	4410.214	13.59127018	3920.959	12.08349825	572.303	14.59599552	85.40400448	10.31979138	1.763706863	47.29885688	32449.18281	9449.878338	221	581	42.75963049
888	MAX_240923_S2R_S2_04_40x_FITC_DAPI_Cy5_Cy3_Z_05_composite.tif	SHR	Young	45	SY2R	31	15	21360.413	5790.997	27.11088498	3650.611	17.09054502	2347.12	10.98817705	413.892	17.63403661	82.36596339	9.05051789	1.937659164	44.81039295	21360.58938	9091.367056	209	310	43.4993639
889	MAX_240923_S2R_S2_05_40x_FITC_DAPI_Cy5_Cy3_Z_06_composite.tif	SHR	Young	45	SY2R	32	16	16755.849	5812.201	34.68759476	3139.307	18.73558899	2484.274	14.82630931	339.083	13.64917879	86.35082121	12.80263984	2.023669466	31.75050694	16758.1856	9169.708903	204	194	44.94955344
890	MAX_240923_S2R_S2_06_40x_FITC_DAPI_Cy5_Cy3_Z_07_composite.tif	SHR	Young	45	SY2R	33	17	10392.391	2593.807	24.95871258	1816.961	17.48357043	899.106	8.651579795	141.062	15.6891401	84.3108599	7.29422132	1.357358475	48.90613719	10392.23302	4270.172003	88	146	48.52468185
891	MAX_S3R__40x_FITC_DAPI_Cy5_Cy3_Z_01_composite.tif	SHR	Young	45	SY3R	1	-15	15467.171	5219.248	33.74403761	1902.201	12.29831234	1104.758	7.142598992	537.79	48.6794393	51.3205607	3.665621852	3.476977141	46.81505105	15466.08558	2943.075268	101	415	29.13935909
892	MAX_S3R_01_40x_FITC_DAPI_Cy5_Cy3_Z_02_composite.tif	SHR	Young	45	SY3R	2	-14	28489.652	10625.427	37.29574163	7360.743	25.83654935	2731.806	9.588765774	1596.522	58.44199771	41.55800229	3.9848995	5.603866274	27.27894325	28489.81017	1489.498501	28	569	53.19637505
893	MAX_S3R_02_40x_FITC_DAPI_Cy5_Cy3_Z_03_composite.tif	SHR	Young	45	SY3R	3	-13	66047.685	26537.86	40.17984885	11580.726	17.53388631	8605.48	13.02919247	5059.702	58.79627865	41.20372135	5.368512159	7.66068031	29.25707237	66046.68205	1204.97006	29	1575	41.55069173
894	MAX_S3R_03_40x_FITC_DAPI_Cy5_Cy3_Z_04_composite.tif	SHR	Young	45	SY3R	4	-12	67469.979	18443.05	27.33519452	11856.935	17.57364561	8952.96	13.26954615	4209.869	47.02209102	52.97790898	7.029928081	6.239618068	41.82161373	67469.02837	26029.50043	771	1149	33.76070095
895	MAX_S3R_04_40x_FITC_DAPI_Cy5_Cy3_Z_05_composite.tif	SHR	Young	45	SY3R	5	-11	67712.072	21747.027	32.11691262	14108.174	20.83553727	8186.968	12.09085435	4145.095	50.63040432	49.36959568	5.969205905	6.121648441	34.95669576	67711.54339	34602.06141	967	868	35.78289701
896	MAX_S3R_05_40x_FITC_DAPI_Cy5_Cy3_Z_06_composite.tif	SHR	Young	45	SY3R	6	-10	61577.424	18993.119	30.84428962	11319.911	18.38321623	7335.551	11.91272795	3208.201	43.7349696	56.2650304	6.702700003	5.210027948	38.8597662	61576.63183	24012.85426	734	1231	32.7150603
897	MAX_S3R_06_40x_FITC_DAPI_Cy5_Cy3_Z_07_composite.tif	SHR	Young	45	SY3R	7	-9	63416.778	18837.85	29.70483616	15900.023	25.07226558	7765.682	12.24546917	3297.613	42.4639201	57.5360799	7.045562927	5.199906246	32.9774291	63406.47942	31953.42079	978	1009	32.6722094
898	MAX_S3R_07_40x_FITC_DAPI_Cy5_Cy3_Z_08_composite.tif	SHR	Young	45	SY3R	8	-8	65887.611	18871.756	28.6423437	10688.274	16.22197836	8604.424	13.05924417	3634.055	42.23472716	57.76527284	7.543708027	5.515536145	42.07643376	65888.03329	31822.07633	1011	1020	31.47584206
899	MAX_S3R_08_40x_FITC_DAPI_Cy5_Cy3_Z_09_composite.tif	SHR	Young	45	SY3R	9	-7	69916.254	24374.369	34.86223533	13951.981	19.95527535	8076.246	11.55131395	4319.006	53.47789059	46.52210941	5.373914913	6.177399035	33.63117538	69916.1485	14605.2279	398	1612	36.69655252
900	MAX_S3R_09_40x_FITC_DAPI_Cy5_Cy3_Z_10_composite.tif	SHR	Young	45	SY3R	10	-6	67736.735	21849.087	32.2558904	12739.379	18.80719376	7807.563	11.52633501	3778.127	48.39060537	51.60939463	5.948671721	5.577663287	37.41058083	67736.68214	28604.81461	919	1261	31.12602242
901	MAX_S3R_10_40x_FITC_DAPI_Cy5_Cy3_Z_11_composite.tif	SHR	Young	45	SY3R	11	-5	66500.447	20993.155	31.56844194	14987.026	22.53672972	7595.811	11.4221954	3816.707	50.24752459	49.75247541	5.682824959	5.739370444	34.47263294	66500.23583	36528.2931	1197	975	30.51653559
902	MAX_S3R_11_40x_FITC_DAPI_Cy5_Cy3_Z_12_composite.tif	SHR	Young	45	SY3R	12	-4	66534.722	22633.221	34.01715724	13352.295	20.0681608	7154.008	10.75229261	3538.86	49.46681636	50.53318364	5.433475772	5.318816843	35.16238935	66534.66958	45971.04416	1469	581	31.29410767
903	MAX_S3R_12_40x_FITC_DAPI_Cy5_Cy3_Z_13_composite.tif	SHR	Young	45	SY3R	13	-3	65280.32	23582.288	36.12465135	14684.965	22.49524053	6209.404	9.51190803	3384.595	54.50756627	45.49243373	4.327198457	5.184709573	31.86820009	65280.26701	48508.26331	1409	413	34.42744024
904	MAX_S3R_13_40x_FITC_DAPI_Cy5_Cy3_Z_14_composite.tif	SHR	Young	45	SY3R	14	-2	66800.211	23009.958	34.44593611	14780.265	22.12607532	7200.008	10.77842104	3692.016	51.27794302	48.72205698	5.251468442	5.526952602	32.64956753	66799.78834	37151.64987	1170	964	31.7535469
905	MAX_S3R_14_40x_FITC_DAPI_Cy5_Cy3_Z_15_composite.tif	SHR	Young	45	SY3R	15	-1	73436.313	27545.945	37.5099782	15152.884	20.6340479	7186.857	9.786516652	4032.208	56.10530445	43.89469555	4.295761689	5.490754962	32.06945725	73435.99617	13617.18318	400	1908	34.04295794
906	MAX_S3R_15_40x_FITC_DAPI_Cy5_Cy3_Z_16_composite.tif	SHR	Young	45	SY3R	16	0	75423.753	24591.957	32.60505613	19169.222	25.41536484	8665.027	11.48845908	4307.837	49.71521728	50.28478272	5.776946687	5.711512393	30.49111995	75423.85877	56260.34739	1610	445	34.94431515
907	MAX_S3R_16_40x_FITC_DAPI_Cy5_Cy3_Z_17_composite.tif	SHR	Young	45	SY3R	17	1	71624.686	23896.126	33.36297488	15867.147	22.15318194	8152.692	11.38251692	4303.374	52.78469983	47.21530017	5.374289529	6.008227387	33.10132627	71624.52733	42775.40206	1202	744	35.58685696
908	MAX_S3R_17_40x_FITC_DAPI_Cy5_Cy3_Z_18_composite.tif	SHR	Young	45	SY3R	18	2	65845.836	29313.606	44.51854176	14443.084	21.93469607	5688.065	8.638458171	3583.223	62.99546507	37.00453493	3.196621272	5.441836899	24.908304	65845.57204	179.140009	2	2004	89.57000448
909	MAX_S3R_18_40x_FITC_DAPI_Cy5_Cy3_Z_19_composite.tif	SHR	Young	45	SY3R	19	3	71052.145	24745.562	34.82732576	16608.661	23.3753126	7218.36	10.15924291	3576.991	49.55406768	50.44593232	5.1249248	5.034318105	31.63811874	71052.25105	25672.52846	640	1336	40.11332572
910	MAX_S3R_19_40x_FITC_DAPI_Cy5_Cy3_Z_20_composite.tif	SHR	Young	45	SY3R	20	4	68288.414	24495.257	35.87029712	NA	NA	NA	NA	NA	NA	NA	NA	NA	64.12970288	NA	NA	NA	NA	NA
911	MAX_S3R_20_40x_FITC_DAPI_Cy5_Cy3_Z_21_composite.tif	SHR	Young	45	SY3R	21	5	59756.819	20865.322	34.91705608	NA	NA	NA	NA	NA	NA	NA	NA	NA	65.08294392	NA	NA	NA	NA	NA
912	MAX_S3R_21_40x_FITC_DAPI_Cy5_Cy3_Z_22_composite.tif	SHR	Young	45	SY3R	22	6	60888.696	20509.049	33.68285141	NA	NA	NA	NA	NA	NA	NA	NA	NA	66.31714859	NA	NA	NA	NA	NA
913	MAX_S3R_22_40x_FITC_DAPI_Cy5_Cy3_Z_23_composite.tif	SHR	Young	45	SY3R	23	7	48114.857	15648.899	32.52404761	NA	NA	NA	NA	NA	NA	NA	NA	NA	67.47595239	NA	NA	NA	NA	NA
914	MAX_S3R_23_40x_FITC_DAPI_Cy5_Cy3_Z_24_composite.tif	SHR	Young	45	SY3R	24	8	42515.359	12602.383	29.64195363	NA	NA	NA	NA	NA	NA	NA	NA	NA	70.35804637	NA	NA	NA	NA	NA
915	MAX_S3R_24_40x_FITC_DAPI_Cy5_Cy3_Z_25_composite.tif	SHR	Young	45	SY3R	25	9	40347.062	13924.412	34.51158848	6310.698	15.64103478	3213.509	7.964666671	1681.761	52.33409958	47.66590042	3.796430085	4.168236587	41.88271007	40347.02241	18950.45142	500	632	37.90090283
916	MAX_S3R_25_40x_FITC_DAPI_Cy5_Cy3_Z_26_composite.tif	SHR	Young	45	SY3R	26	10	24085.353	8184.697	33.98205125	NA	NA	NA	NA	NA	NA	NA	NA	NA	66.01794875	NA	NA	NA	NA	NA
917	MAX_S3R_26_40x_FITC_DAPI_Cy5_Cy3_Z_27_composite.tif	SHR	Young	45	SY3R	27	11	20051.693	6769.903	33.7622514	NA	NA	NA	NA	NA	NA	NA	NA	NA	66.2377486	NA	NA	NA	NA	NA
918	MAX_S3R_27_40x_FITC_DAPI_Cy5_Cy3_Z_28_composite.tif	SHR	Young	45	SY3R	28	12	7926.232	2933.418	37.00898485	NA	NA	NA	NA	NA	NA	NA	NA	NA	62.99101515	NA	NA	NA	NA	NA
919	MAX_S3R_28_40x_FITC_DAPI_Cy5_Cy3_Z_29_composite.tif	SHR	Young	45	SY3R	29	13	7162.96	2603.868	36.35184337	1701.091	23.7484364	706.526	9.863603873	384.713	54.45135777	45.54864223	4.492737639	5.370866234	30.03611635	7163.078561	4157.617448	112	92	37.12158436
920	MAX_S4R_40x_FITC_DAPI_Cy5_Cy3_Z_01_composite.tif	SHR	Young	45	SY4R	1	-6	35081.207	9027.69	25.73369269	NA	NA	NA	NA	NA	NA	NA	NA	NA	74.26630731	NA	NA	NA	NA	NA
921	MAX_S4R01_40x_FITC_DAPI_Cy5_Cy3_Z_02_composite.tif	SHR	Young	45	SY4R	2	-5	50512.624	12591.557	24.92754485	6051.758	11.98068427	4051.934	8.021626435	1093.351	26.98343556	73.01656444	5.857116035	2.1645104	55.07014445	50514.10253	17212.65497	470	977	36.62267014
922	MAX_S4R02_40x_FITC_DAPI_Cy5_Cy3_Z_03_composite.tif	SHR	Young	45	SY4R	3	-4	62065.253	17454.849	28.1233833	NA	NA	NA	NA	NA	NA	NA	NA	NA	71.8766167	NA	NA	NA	NA	NA
923	MAX_S4R03_40x_FITC_DAPI_Cy5_Cy3_Z_04_composite.tif	SHR	Young	45	SY4R	4	-3	61173.567	19989.77	32.67713652	NA	NA	NA	NA	NA	NA	NA	NA	NA	67.32286348	NA	NA	NA	NA	NA
924	MAX_S4R04_40x_FITC_DAPI_Cy5_Cy3_Z_05_composite.tif	SHR	Young	45	SY4R	5	-2	66599.629	15657.349	23.509664	NA	NA	NA	NA	NA	NA	NA	NA	NA	76.490336	NA	NA	NA	NA	NA
925	MAX_S4R05_40x_FITC_DAPI_Cy5_Cy3_Z_06_composite.tif	SHR	Young	45	SY4R	6	-1	72298.098	20339.389	28.13267508	9977.285	13.80020398	6076.659	8.405005343	1899.639	31.26124076	68.73875924	5.777496387	2.627508956	49.66211559	72298.04344	51515.97376	1412	480	36.48440068
926	MAX_S4R06_40x_FITC_DAPI_Cy5_Cy3_Z_07_composite.tif	SHR	Young	45	SY4R	7	0	73163.484	24977.911	34.13985999	NA	NA	NA	NA	NA	NA	NA	NA	NA	65.86014001	NA	NA	NA	NA	NA
927	MAX_S4R07_40x_FITC_DAPI_Cy5_Cy3_Z_08_composite.tif	SHR	Young	45	SY4R	8	1	73000.927	19889.69	27.2458047	9469.308	12.97149007	6336.682	8.680276074	1940.49	30.62312422	69.37687578	6.022104349	2.658171724	51.10242915	72999.69769	60190.47825	1915	379	31.43105914
928	MAX_S4R08_40x_FITC_DAPI_Cy5_Cy3_Z_09_composite.tif	SHR	Young	45	SY4R	9	2	69218.601	17037.023	24.61335935	9762.153	14.10336652	6542.756	9.452308925	1619.311	24.74967735	75.25032265	7.112892964	2.339415961	51.83096521	69218.60096	34211.17944	1085	1274	31.53104096
929	MAX_S4R09_40x_FITC_DAPI_Cy5_Cy3_Z_10_composite.tif	SHR	Young	45	SY4R	10	3	69252.876	22056.666	31.8494585	NA	NA	NA	NA	NA	NA	NA	NA	NA	68.1505415	NA	NA	NA	NA	NA
930	MAX_S4R10_40x_FITC_DAPI_Cy5_Cy3_Z_11_composite.tif	SHR	Young	45	SY4R	11	4	72602.879	26327.27	36.26201931	NA	NA	NA	NA	NA	NA	NA	NA	NA	63.73798069	NA	NA	NA	NA	NA
931	MAX_S4R11_40x_FITC_DAPI_Cy5_Cy3_Z_12_composite.tif	SHR	Young	45	SY4R	12	5	72338.658	20851.406	28.8247067	NA	NA	NA	NA	NA	NA	NA	NA	NA	71.1752933	NA	NA	NA	NA	NA
932	MAX_S4R12_40x_FITC_DAPI_Cy5_Cy3_Z_13_composite.tif	SHR	Young	45	SY4R	13	6	63504.552	15370.736	24.20414839	NA	NA	NA	NA	NA	NA	NA	NA	NA	75.79585161	NA	NA	NA	NA	NA
933	MAX_S4R13_40x_FITC_DAPI_Cy5_Cy3_Z_14_composite.tif	SHR	Young	45	SY4R	14	7	56043.466	16033.057	28.60825381	8437.563	15.05539111	4556.24	8.129832655	1232.01	27.04005935	72.95994065	5.93152108	2.198311575	48.20652242	56043.50554	48513.61752	1376	230	35.25698948
934	MAX_S4R14_40x_FITC_DAPI_Cy5_Cy3_Z_15_composite.tif	SHR	Young	45	SY4R	15	8	57394.146	19335.529	33.6890264	NA	NA	NA	NA	NA	NA	NA	NA	NA	66.3109736	NA	NA	NA	NA	NA
935	MAX_S4R15_40x_FITC_DAPI_Cy5_Cy3_Z_16_composite.tif	SHR	Young	45	SY4R	16	9	54064.37	17473.413	32.31964601	7262.907	13.43381417	4731.287	8.751210825	1501.591	31.73747439	68.26252561	5.973797531	2.777413295	45.49532899	54064.7927	50885.56136	1319	66	38.57889413
936	MAX_S4R16_40x_FITC_DAPI_Cy5_Cy3_Z_17_composite.tif	SHR	Young	45	SY4R	17	10	55903.354	15767.595	28.2050966	NA	NA	NA	NA	NA	NA	NA	NA	NA	71.7949034	NA	NA	NA	NA	NA
937	MAX_S4R17_40x_FITC_DAPI_Cy5_Cy3_Z_18_composite.tif	SHR	Young	45	SY4R	18	11	39839.507	11674.811	29.30460711	NA	NA	NA	NA	NA	NA	NA	NA	NA	70.69539289	NA	NA	NA	NA	NA
938	MAX_S4R18_40x_FITC_DAPI_Cy5_Cy3_Z_19_composite.tif	SHR	Young	45	SY4R	19	12	30987.921	10966.859	35.39075435	4847.026	15.64166244	2062.038	6.654328311	690.682	33.49511503	66.50488497	4.425453389	2.228874922	42.3132549	30987.6435	23094.36306	466	184	49.55871901
939	MAX_S4R19_40x_FITC_DAPI_Cy5_Cy3_Z_20_composite.tif	SHR	Young	45	SY4R	20	13	27511.723	8779.867	31.91318479	5030.576	18.28520882	2709.545	9.848692501	788.966	29.11802535	70.88197465	6.980947722	2.867744779	39.95291389	27511.80184	26324.89394	604	27	43.5842615
940	MAX_S4R20_40x_FITC_DAPI_Cy5_Cy3_Z_21_composite.tif	SHR	Young	45	SY4R	21	14	28143.571	6483.553	23.03742123	4329.173	15.38245804	3470.23	12.33045373	780.173	22.4818816	77.5181184	9.558335721	2.772118009	49.249667	28144.32399	11087.06497	324	613	34.21933633
941	MAX_S4R21_40x_FITC_DAPI_Cy5_Cy3_Z_22_composite.tif	SHR	Young	45	SY4R	22	15	26386.975	7566.5	28.67513233	4180.347	15.84246394	3106.511	11.77289553	851.496	27.41004297	72.58995703	8.545939806	3.226955723	43.70950819	26386.61827	17041.35661	496	281	34.35757382
942	MAX_S4R22_40x_FITC_DAPI_Cy5_Cy3_Z_23_composite.tif	SHR	Young	45	SY4R	23	16	21315.232	6322.554	29.6621402	NA	NA	NA	NA	NA	NA	NA	NA	NA	70.3378598	NA	NA	NA	NA	NA
943	MAX_S4R23_40x_FITC_DAPI_Cy5_Cy3_Z_24_composite.tif	SHR	Young	45	SY4R	24	17	15787.664	5485.635	34.74633739	NA	NA	NA	NA	NA	NA	NA	NA	NA	65.25366261	NA	NA	NA	NA	NA
944	MAX_S4R24_40x_FITC_DAPI_Cy5_Cy3_Z_25_composite.tif	SHR	Young	45	SY4R	25	18	13865.975	3086.732	22.26119692	2812.767	20.28538924	2152.558	15.52402914	403.039	18.72372312	81.27627688	12.61735291	2.906676234	41.9293847	13866.23944	4216.370965	108	330	39.04047189
945	MAX_S4R25_40x_FITC_DAPI_Cy5_Cy3_Z_26_composite.tif	SHR	Young	45	SY4R	26	19	10776.338	3751.668	34.81394143	2340.307	21.71708979	918.806	8.526143111	151.202	16.45635749	83.54364251	7.123050521	1.40309259	34.94282566	10774.38429	8366.264928	174	61	48.08198234
946	MAX_S4R26_40x_FITC_DAPI_Cy5_Cy3_Z_27_composite.tif	SHR	Young	45	SY4R	27	20	3645.216	1112.794	30.52751881	525.379	14.40883565	215.898	5.921132743	21.231	9.83381041	90.16618959	5.340341972	0.582434621	49.1425128	3646.069557	3603.794327	61	0	59.07859553
947	MAX_S4R27_40x_FITC_DAPI_Cy5_Cy3_Z_28_composite.tif	SHR	Young	45	SY4R	28	21	2911.104	1051.523	36.12110732	372.909	12.80988244	259.917	8.928468375	93.584	36.00534017	63.99465983	5.713742965	3.21472541	42.14054187	2910.932724	2910.344667	62	0	46.94104302
948	MAX_S4R28_40x_FITC_DAPI_Cy5_Cy3_Z_29_composite.tif	SHR	Young	45	SY4R	29	22	1987.308	551.151	27.73354709	407.818	20.52112707	202.272	10.1781908	44.838	22.16718083	77.83281917	7.92197284	2.256217959	41.56713504	1987.255256	1613.189102	43	11	37.51602562
949	MAX_S5R_S1_s_40x_FITC_DAPI_Cy5_Cy3_Z_01_composite.tif	SHR	Young	45	SY5R	1	-12	24949.234	7141.861	28.62557223	4234.612	16.97291388	1113.261	4.462104929	216.082	19.40982393	80.59017607	3.596018218	0.86608671	49.93940896	24948.32258	22585.18009	460	34	49.09821759
950	MAX_S5R_S1_s01_40x_FITC_DAPI_Cy5_Cy3_Z_02_composite.tif	SHR	Young	45	SY5R	2	-11	31865.823	8563.23	26.87277212	6066.678	19.0381965	2487.654	7.806652287	380.092	15.27913448	84.72086552	6.613863386	1.192788901	46.28237909	31864.95159	19649.386	468	330	41.98586753
951	MAX_S5R_S1_s02_40x_FITC_DAPI_Cy5_Cy3_Z_03_composite.tif	SHR	Young	45	SY5R	3	-10	36327.344	10016.631	27.57325446	5609.85	15.44249973	3198.536	8.804761504	456.907	14.28487908	85.71512092	7.54701197	1.257749534	48.1794843	36327.42322	23409.36486	563	367	41.57968893
952	MAX_S5R_S1_s03_40x_FITC_DAPI_Cy5_Cy3_Z_04_composite.tif	SHR	Young	45	SY5R	4	-9	40392.217	11493.585	28.45494963	7289.947	18.04790017	3626.872	8.979135758	580.885	16.01614284	83.98385716	7.541024549	1.438111208	44.51801445	40392.1771	28120.98471	638	319	44.07677854
953	MAX_S5R_S1_s04_40x_FITC_DAPI_Cy5_Cy3_Z_05_composite.tif	SHR	Young	45	SY5R	5	-8	47549.631	13994.283	29.43089716	9882.619	20.78379746	3877.045	8.15368052	521.339	13.44681323	86.55318677	7.057270329	1.096410191	41.63162486	47548.57488	39210.51539	938	220	41.80225521
954	MAX_S5R_S1_s05_40x_FITC_DAPI_Cy5_Cy3_Z_06_composite.tif	SHR	Young	45	SY5R	6	-7	57139.378	17158.122	30.02854179	12290.182	21.50912808	4172.241	7.301866324	620.045	14.86119809	85.13880191	6.216721505	1.085144819	41.1604638	57138.69161	46328.39429	1115	274	41.55012941
955	MAX_S5R_S1_s06_40x_FITC_DAPI_Cy5_Cy3_Z_07_composite.tif	SHR	Young	45	SY5R	7	-6	61824.27	17650.018	28.54868808	9954.813	16.10178818	5586.48	9.036063022	871.75	15.60463834	84.39536166	7.626018067	1.410044955	46.31346072	61825.48434	50468.365	1133	266	44.54401147
956	MAX_S5R_S1_s07_40x_FITC_DAPI_Cy5_Cy3_Z_08_composite.tif	SHR	Young	45	SY5R	8	-5	72396.91	20758.324	28.67294198	12788.415	17.66431053	7215.244	9.966231984	1189.549	16.48660808	83.51339192	8.323138377	1.643093607	43.6965155	72393.89987	69904.77639	1883	32	37.12415103
957	MAX_S5R_S1_s08_40x_FITC_DAPI_Cy5_Cy3_Z_09_composite.tif	SHR	Young	45	SY5R	9	-4	35536.266	9428.141	26.53104015	11811.463	33.2377718	2497.952	7.029303529	618.514	24.76084408	75.23915592	5.288788642	1.740514887	33.20188452	35535.07725	32076.73695	184	69	174.3300921
958	MAX_S5R_S1_s09_40x_FITC_DAPI_Cy5_Cy3_Z_10_composite.tif	SHR	Young	45	SY5R	10	-3	85884.933	25784.912	30.02262574	15296.666	17.81065137	6884.4	8.015841382	956.038	13.88701993	86.11298007	6.902679891	1.11316149	44.15088151	85886.59648	51435.72229	1118	966	46.00690724
959	MAX_S5R_S1_s10_40x_FITC_DAPI_Cy5_Cy3_Z_11_composite.tif	SHR	Young	45	SY5R	11	-2	81421.616	23659.605	29.05813734	14132.811	17.35756632	6715.928	8.24833543	1023.586	15.24116995	84.75883005	6.991192609	1.257142821	45.33596091	81421.03532	43690.55507	903	1016	48.38378192
960	MAX_S5R_S1_s11_40x_FITC_DAPI_Cy5_Cy3_Z_12_composite.tif	SHR	Young	45	SY5R	12	-1	88558.17	24286.014	27.42379839	14577.914	16.46139933	8422.538	9.510740793	1137.74	13.50827981	86.49172019	8.226003315	1.284737478	46.60406149	88557.37755	50861.26381	1218	1149	41.75801627
961	MAX_S5R_S1_s12_40x_FITC_DAPI_Cy5_Cy3_Z_13_composite.tif	SHR	Young	45	SY5R	13	0	91165.893	26629.067	29.20946214	17907.452	19.64271002	7493.117	8.219210884	1078.643	14.39511755	85.60488245	7.036045816	1.183165068	42.92861696	91165.89268	73556.31512	1768	444	41.60425063
962	MAX_S5R_S1_s13_40x_FITC_DAPI_Cy5_Cy3_Z_14_composite.tif	SHR	Young	45	SY5R	14	1	84680.412	25250.582	29.81868109	11291.762	13.33456195	5798.628	6.847661535	782.444	13.49360573	86.50639427	5.923665086	0.923996449	49.99909542	84681.25673	67083.82105	1279	427	52.45021192
963	MAX_S5R_S1_s14_40x_FITC_DAPI_Cy5_Cy3_Z_15_composite.tif	SHR	Young	45	SY5R	15	2	79158.125	20551.299	25.96233678	13989.979	17.67345929	6091.975	7.695956669	861.821	14.14682431	85.85317569	6.6072232	1.088733469	48.66824726	79158.75896	35579.30662	857	1310	41.51611041
964	MAX_S5R_S1_s15_40x_FITC_DAPI_Cy5_Cy3_Z_16_composite.tif	SHR	Young	45	SY5R	16	3	86014.772	25596.847	29.75866401	16155.582	18.78233427	9408.31	10.93801655	1234.387	13.1201778	86.8798222	9.502929334	1.43508722	40.52098516	86013.50493	77572.03029	1805	225	42.97619407
965	MAX_S5R_S1_s16_40x_FITC_DAPI_Cy5_Cy3_Z_17_composite.tif	SHR	Young	45	SY5R	17	4	80030.509	20545.886	25.67256695	12168.714	15.20509385	7542.708	9.424790738	1089.786	14.44820613	85.55179387	8.063077545	1.361713194	49.69754847	80029.79556	41710.75485	880	797	47.39858506
966	MAX_S5R_S1_s17_40x_FITC_DAPI_Cy5_Cy3_Z_18_composite.tif	SHR	Young	45	SY5R	18	5	74469.326	24313.345	32.64880496	14079.919	18.90700474	5990.443	8.044175128	812.547	13.56405528	86.43594472	6.953058767	1.091116361	40.40001517	74469.85372	38390.69486	475	811	80.82251549
967	MAX_S5R_S1_s18_40x_FITC_DAPI_Cy5_Cy3_Z_19_composite.tif	SHR	Young	45	SY5R	19	6	78770.534	23915.191	30.36058001	14359.218	18.22917438	5256.93	6.673726498	772.013	14.6856245	85.3143755	5.693648084	0.980078414	44.73651912	78768.79144	60170.14877	1374	459	43.79195689
968	MAX_S5R_S1_s19_40x_FITC_DAPI_Cy5_Cy3_Z_20_composite.tif	SHR	Young	45	SY5R	20	7	77456.77	20736.037	26.77110987	14343.348	18.5178752	7218.07	9.318836817	1178.801	16.33124921	83.66875079	7.796954353	1.521882464	45.39217811	77457.8795	42488.41666	1012	986	41.98460145
969	MAX_S5R_S1_s20_40x_FITC_DAPI_Cy5_Cy3_Z_21_composite.tif	SHR	Young	45	SY5R	21	8	73628.128	19484.645	26.46358875	13471.017	18.29601997	7483.637	10.1641006	1159.947	15.49977638	84.50022362	8.588687736	1.575412864	45.07629068	73636.36681	32546.88641	768	1195	42.37875834
970	MAX_S5R_S1_s21_40x_FITC_DAPI_Cy5_Cy3_Z_22_composite.tif	SHR	Young	45	SY5R	22	9	65367.883	15758.406	24.10726075	10814.02	16.54332296	8098.48	12.38908104	1010.778	12.48108287	87.51891713	10.84278957	1.546291472	46.96033525	65368.14702	33853.98419	899	1031	37.65737952
971	MAX_S5R_S1_s22_40x_FITC_DAPI_Cy5_Cy3_Z_23_composite.tif	SHR	Young	45	SY5R	23	10	60873.433	17856.779	29.33427297	11929.816	19.59773815	5660.338	9.298535865	722.633	12.7666051	87.2333949	8.111428511	1.187107354	41.76945302	60873.27492	18824.13023	372	1229	50.60250062
972	MAX_S5R_S1_s23_40x_FITC_DAPI_Cy5_Cy3_Z_24_composite.tif	SHR	Young	45	SY5R	24	11	50184.381	15715.438	31.31539672	14076.724	28.04222692	3316.863	6.607519257	416.717	12.56358794	87.43641206	5.778981313	0.830371904	34.03485711	50200.1322	28876.22809	518	503	55.74561407
973	MAX_S5R_S1_s24_40x_FITC_DAPI_Cy5_Cy3_Z_25_composite.tif	SHR	Young	45	SY5R	25	12	31010.445	8733.656	28.16359456	5170.687	16.67401742	3094.971	9.980414664	465.991	15.0563931	84.9436069	8.477724199	1.502690464	45.18197336	31011.07905	18064.22858	422	375	42.80622887
974	MAX_S5R_S1_s25_40x_FITC_DAPI_Cy5_Cy3_Z_26_composite.tif	SHR	Young	45	SY5R	26	13	28691.448	7523.299	26.22139879	5153.101	17.96040758	3717.868	12.95810515	746.742	20.08522088	79.91477912	10.35544111	2.602664041	42.86008848	28690.70893	13287.4543	340	431	39.08074794
975	MAX_S5R_S1_s26_40x_FITC_DAPI_Cy5_Cy3_Z_27_composite.tif	SHR	Young	45	SY5R	27	14	21159.276	7097.948	33.54532546	4168.385	19.70003605	2345.72	11.08601258	368.975	15.72971199	84.27028801	9.342214734	1.74379785	35.6686259	21158.65191	19098.77618	411	51	46.46904181
976	MAX_S5R_S1_s27_40x_FITC_DAPI_Cy5_Cy3_Z_28_composite.tif	SHR	Young	45	SY5R	28	15	32902.136	7496.365	22.78382473	4789.011	14.55531945	4299.334	13.06703613	579.221	13.47234246	86.52765754	11.30660028	1.760435857	49.59381968	32901.9779	15188.9099	375	525	40.50375972
977	MAX_S5R_S1_s28_40x_FITC_DAPI_Cy5_Cy3_Z_29_composite.tif	SHR	Young	45	SY5R	29	16	32656.4	9287.66	28.4405507	4377.549	13.40487316	3425.023	10.48806053	682.206	19.9182896	80.0817104	8.399018263	2.08904227	47.6665156	32657.98413	15894.75318	365	506	43.54726899
978	MAX_S5R_S1_s29_40x_FITC_DAPI_Cy5_Cy3_Z_30_composite.tif	SHR	Young	45	SY5R	30	17	31636.907	9747.34	30.8100283	3413.642	10.79006238	3425.921	10.82887464	850.493	24.82523678	75.17476322	8.140580873	2.68829377	47.57103468	31635.95658	14570.05123	393	535	37.07392171
979	MAX_S5R_S2_40x_FITC_DAPI_Cy5_Cy3_Z_01_composite.tif	SHR	Young	45	SY5R	31	18	22973.914	5797.413	25.23476409	5229.996	22.76493244	3280.501	14.27924297	502.3	15.31168562	84.68831438	12.09285018	2.186392793	37.7210605	22974.92465	11481.88858	323	341	35.54764268
980	MAX_S5R_S201_40x_FITC_DAPI_Cy5_Cy3_Z_02_composite.tif	SHR	Young	45	SY5R	32	19	8763.812	2354.276	26.86360684	1926.759	21.98539859	945.529	10.7890151	59.361	6.278072909	93.72192709	10.11167287	0.677342234	40.36197947	8763.495438	6481.03425	149	63	43.49687416
981	MAX_S5R_S202_40x_FITC_DAPI_Cy5_Cy3_Z_03_composite.tif	SHR	Young	45	SY5R	33	20	7623.934	2006.453	26.31781702	1471.884	19.30609578	319.384	4.189228291	68.92	21.57903965	78.42096035	3.285233057	0.903995234	50.18685891	7623.894053	6074.56873	160	36	37.96605456
982	MAX_S5R_S203_40x_FITC_DAPI_Cy5_Cy3_Z_04_composite.tif	SHR	Young	45	SY5R	34	21	3126.606	1212.047	38.76558159	790.471	25.28207903	373.226	11.93709729	57.883	15.50883379	84.49116621	10.08579271	1.851304578	24.01524209	3126.500156	2643.44061	67	3	39.45433746
983	MAX_S6R_S1_40x_FITC_DAPI_Cy5_Cy3_Z_01_composite.tif	SHR	Young	48	SY6R	1	-21	6295.277	1850.735	29.39878579	1359.183	21.59051937	299.949	4.764667226	64.695	21.56866667	78.43133333	3.736992034	1.027675192	44.24602762	6295.039065	4751.499381	113	41	42.04866709
984	MAX_S6R_S101_40x_FITC_DAPI_Cy5_Cy3_Z_02_composite.tif	SHR	Young	48	SY6R	2	-20	10902.877	2905.11	26.64535241	1402.832	12.86662227	506.868	4.648938074	47.346	9.340893487	90.65910651	4.21468572	0.434252354	55.83908724	10902.8375	7683.555561	198	89	38.80583616
985	MAX_S6R_S102_40x_FITC_DAPI_Cy5_Cy3_Z_03_composite.tif	SHR	Young	48	SY6R	3	-19	14181.9	4148.369	29.25115112	2196.974	15.49139396	635.731	4.482692728	76.525	12.03732396	87.96267604	3.943096482	0.539596246	50.7747622	14182.30547	9569.567421	218	113	43.89709826
986	MAX_S6R_S103_40x_FITC_DAPI_Cy5_Cy3_Z_04_composite.tif	SHR	Young	48	SY6R	4	-18	20696.824	6500.348	31.40746619	3399.514	16.42529308	1119.704	5.410028128	173.753	15.51776184	84.48223816	4.570512848	0.83951528	46.7572126	20698.49735	19124.91587	465	17	41.12885133
987	MAX_S6R_S104_40x_FITC_DAPI_Cy5_Cy3_Z_05_composite.tif	SHR	Young	48	SY6R	5	-17	28312.703	8611.607	30.41605388	4516.895	15.95359864	2290.32	8.089372463	309.112	13.49645464	86.50354536	6.997593978	1.091778485	45.54097502	28310.92102	12124.50811	266	414	45.58085756
988	MAX_S6R_S105_40x_FITC_DAPI_Cy5_Cy3_Z_06_composite.tif	SHR	Young	48	SY6R	6	-16	41165.392	10593.422	25.73380572	5487.8	13.33110104	3397.508	8.253311422	352.048	10.36194764	89.63805236	7.398107614	0.855203808	52.68178182	41166.10471	20199.70289	456	609	44.29759407
989	MAX_S6R_S106_40x_FITC_DAPI_Cy5_Cy3_Z_07_composite.tif	SHR	Young	48	SY6R	7	-15	48990.515	14748.525	30.10485805	7972.971	16.27451967	4659.806	9.511649347	750.36	16.1028163	83.8971837	7.980005926	1.531643421	44.10897293	48990.7787	23627.83428	545	712	43.35382437
990	MAX_S6R_S107_40x_FITC_DAPI_Cy5_Cy3_Z_08_composite.tif	SHR	Young	48	SY6R	8	-14	50705.601	15270.788	30.11657036	9122.092	17.99030446	5146.842	10.15044078	876.054	17.02119474	82.97880526	8.422714485	1.727726292	41.7426844	50706.34004	27777.45277	600	610	46.29575461
991	MAX_S6R_S108_40x_FITC_DAPI_Cy5_Cy3_Z_09_composite.tif	SHR	Young	48	SY6R	9	-13	53637.909	17759.63	33.11022061	10852.52	20.23292892	4313.171	8.04127357	884.398	20.50458931	79.49541069	6.392443449	1.648830121	38.6155769	53639.54643	38463.21183	742	347	51.83721271
992	MAX_S6R_S109_40x_FITC_DAPI_Cy5_Cy3_Z_10_composite.tif	SHR	Young	48	SY6R	10	-12	61050.144	16675.257	27.31403385	9912.748	16.23705916	5812.57	9.520976724	799.766	13.75924935	86.24075065	8.210961796	1.310014928	46.92793026	61052.46761	23101.97441	500	1023	46.20394882
993	MAX_S6R_S110_40x_FITC_DAPI_Cy5_Cy3_Z_11_composite.tif	SHR	Young	48	SY6R	11	-11	73380.649	20654.732	28.14738256	12604.364	17.17668646	6745.847	9.192950855	871.301	12.91610972	87.08389028	8.005579237	1.187371619	45.48298012	73383.18367	37689.89641	836	939	45.08360815
994	MAX_S6R_S111_40x_FITC_DAPI_Cy5_Cy3_Z_12_composite.tif	SHR	Young	48	SY6R	12	-10	83043.805	22748.008	27.39278144	15153.94	18.2481282	7863.782	9.469438449	1325.831	16.85996636	83.14003364	7.872894312	1.596544137	44.88965191	83044.7029	60218.75584	1413	544	42.6176616
995	MAX_S6R_S112_40x_FITC_DAPI_Cy5_Cy3_Z_13_composite.tif	SHR	Young	48	SY6R	13	-9	81722.383	23039.454	28.19234236	14860.804	18.18449665	7904.896	9.672865266	1116.351	14.12227308	85.87772692	8.306836819	1.366028448	43.95029572	81722.91159	54552.47766	1227	664	44.460047
996	MAX_S6R_S113_40x_FITC_DAPI_Cy5_Cy3_Z_14_composite.tif	SHR	Young	48	SY6R	14	-8	86537.352	24441.468	28.24383626	14212.188	16.42318337	8454.093	9.769299389	1405.816	16.62882109	83.37117891	8.144780071	1.624519317	45.56368099	86537.08808	39130.1344	888	1294	44.06546667
997	MAX_S6R_S114_40x_FITC_DAPI_Cy5_Cy3_Z_15_composite.tif	SHR	Young	48	SY6R	15	-7	82273.852	22574.387	27.43810634	13690.11	16.63968523	9295.898	11.29872709	1278.221	13.75037678	86.24962322	9.74510954	1.553617545	44.62348135	82273.00661	38338.33043	823	1142	46.58363357
998	MAX_S6R_S115_40x_FITC_DAPI_Cy5_Cy3_Z_16_composite.tif	SHR	Young	48	SY6R	16	-6	83256.904	23476.187	28.1972856	14934.584	17.93795263	8875.273	10.66010454	1323.164	14.90843155	85.09156845	9.070850148	1.589254388	43.20465724	83258.27666	62118.9811	1559	577	39.8454016
999	MAX_S6R_S116_40x_FITC_DAPI_Cy5_Cy3_Z_17_composite.tif	SHR	Young	48	SY6R	17	-5	87204.691	24681.527	28.30298086	15423.02	17.68599811	9548.58	10.94961738	1227.996	12.8605091	87.1394909	9.541440838	1.408176539	43.06140366	87204.63811	77993.72924	1869	187	41.73019221
1000	MAX_S6R_S117_40x_FITC_DAPI_Cy5_Cy3_Z_18_composite.tif	SHR	Young	48	SY6R	18	-4	88516.818	27547.081	31.1207312	14953.86	16.89380655	8505.295	9.608676851	1374.498	16.16049767	83.83950233	8.055866852	1.552809998	42.37678539	88517.13443	28144.84495	621	1792	45.32181152
1001	MAX_S6R_S118_40x_FITC_DAPI_Cy5_Cy3_Z_19_composite.tif	SHR	Young	48	SY6R	19	-3	92827.374	26046.07	28.05860909	15315.388	16.49878408	10884.261	11.72527082	1431.747	13.15428765	86.84571235	10.18289497	1.542375851	43.71733601	92827.47964	50268.10433	1172	1300	42.890874
1002	MAX_S6R_S119_40x_FITC_DAPI_Cy5_Cy3_Z_20_composite.tif	SHR	Young	48	SY6R	20	-2	98693.417	30074	30.47214385	16462.845	16.68079341	10506.915	10.64601401	1599.136	15.21984331	84.78015669	9.025707358	1.620306651	42.20104873	98693.68118	36243.36233	765	1799	47.37694422
1003	MAX_S6R_S120_40x_FITC_DAPI_Cy5_Cy3_Z_21_composite.tif	SHR	Young	48	SY6R	21	-1	102764.152	24343.87	23.68906815	14917.103	14.5158625	8038.38	7.822163511	1156.673	14.38937945	85.61062055	6.696602722	1.125560789	53.97290584	102764.4689	80491.46829	1509	517	53.34093326
1004	MAX_S6R_S121_40x_FITC_DAPI_Cy5_Cy3_Z_22_composite.tif	SHR	Young	48	SY6R	22	0	107941.731	26596.746	24.63991058	17409.932	16.12900946	11192.316	10.36884984	1573.047	14.05470503	85.94529497	8.911538578	1.45731126	48.86223012	107940.6223	26209.87756	618	2581	42.41080512
1005	MAX_S6R_S122_40x_FITC_DAPI_Cy5_Cy3_Z_23_composite.tif	SHR	Young	48	SY6R	23	1	101446.031	27000.92	26.61604376	15830.548	15.60489636	11525.853	11.3615613	1737.373	15.07370431	84.92629569	9.648953146	1.712608155	46.41749858	101445.4766	46062.93759	1157	1721	39.81239204
1006	MAX_S6R_S123_40x_FITC_DAPI_Cy5_Cy3_Z_24_composite.tif	SHR	Young	48	SY6R	24	2	100385.371	29365.151	29.25242065	22539.531	22.45300364	10122.863	10.08400218	1460.477	14.42750929	85.57249071	8.629131828	1.454870352	38.21057353	100386.005	82985.65693	1290	482	64.32996662
1007	MAX_S6R_S2_40x_FITC_DAPI_Cy5_Cy3_Z_01_composite.tif	SHR	Young	48	SY6R	25	3	94296.776	23704.258	25.13793048	15099.279	16.01250821	9777.654	10.36902258	1467.58	15.00953092	84.99046908	8.812680934	1.556341651	48.48053872	94297.25159	40048.67443	939	1582	42.65034551
1008	MAX_S6R_S201_40x_FITC_DAPI_Cy5_Cy3_Z_02_composite.tif	SHR	Young	48	SY6R	26	4	86404.608	18906.559	21.88142443	15223.389	17.61872353	8522.248	9.863186926	960.422	11.26958521	88.73041479	8.751646671	1.111540255	50.63666512	86406.58838	35051.87167	713	1364	49.16111033
1009	MAX_S6R_S202_40x_FITC_DAPI_Cy5_Cy3_Z_03_composite.tif	SHR	Young	48	SY6R	27	5	82468.202	20924.023	25.37223135	12266.839	14.87462889	8924.098	10.82125933	1135.205	12.72066936	87.27933064	9.444722707	1.37653662	48.93188044	82468.65053	27041.58356	619	1747	43.68591852
1010	MAX_S6R_S203_40x_FITC_DAPI_Cy5_Cy3_Z_04_composite.tif	SHR	Young	48	SY6R	28	6	77287.929	21909.029	28.34728435	11779.485	15.24104107	8500.489	10.99846911	1544.475	18.16924885	81.83075115	9.000129891	1.998339223	45.41320547	77288.13335	49061.28524	1238	918	39.62947112
1011	MAX_S6R_S204_40x_FITC_DAPI_Cy5_Cy3_Z_05_composite.tif	SHR	Young	48	SY6R	29	7	65899.018	17642.518	26.77204993	11162.451	16.9387213	7384.376	11.20559338	1323.613	17.92450709	82.07549291	9.197046002	2.008547381	45.08363539	65897.60556	49288.98614	1239	507	39.78126404
1012	MAX_S6R_S205_40x_FITC_DAPI_Cy5_Cy3_Z_06_composite.tif	SHR	Young	48	SY6R	30	8	61840.113	15804.881	25.5576522	9557.373	15.45497338	7003.017	11.32439231	1043.1	14.89500882	85.10499118	9.637623075	1.686769233	47.66298212	61838.11973	38833.39589	983	718	39.50498056
1013	MAX_S6R_S206_40x_FITC_DAPI_Cy5_Cy3_Z_07_composite.tif	SHR	Young	48	SY6R	31	9	59525.658	13597.424	22.84296295	8791.301	14.76892704	7362.802	12.36912324	1118.727	15.19431054	84.80568946	10.48972025	1.879402996	50.01898677	59525.39423	25642.77758	630	1065	40.70282155
1014	MAX_S6R_S207_40x_FITC_DAPI_Cy5_Cy3_Z_08_composite.tif	SHR	Young	48	SY6R	32	10	57941.759	15278.947	26.36949113	8445.089	14.57513397	7329.953	12.65055312	1260.159	17.19191105	82.80808895	10.47568128	2.17487184	46.40482178	57941.2304	29701.02727	687	877	43.23293635
1015	MAX_S6R_S208_40x_FITC_DAPI_Cy5_Cy3_Z_09_composite.tif	SHR	Young	48	SY6R	33	11	63264.599	15898.306	25.12986133	8997.27	14.22165025	8808.016	13.92250348	1497.551	17.0021376	82.9978624	11.55538028	2.3671232	46.72598494	63264.51941	39893.30631	1017	732	39.22645655
1016	MAX_S6R_S209_40x_FITC_DAPI_Cy5_Cy3_Z_10_composite.tif	SHR	Young	48	SY6R	34	12	54975.175	14137.194	25.71559618	7624.251	13.8685343	7095.597	12.90691116	1201.511	16.9331911	83.0668089	10.72135923	2.185551933	47.50895836	54975.28025	34764.29554	845	557	41.14117815
1017	MAX_S6R_S210_40x_FITC_DAPI_Cy5_Cy3_Z_11_composite.tif	SHR	Young	48	SY6R	35	13	49725.348	11307.949	22.7408142	7974.397	16.03688525	5776.684	11.61718164	976.609	16.90604852	83.09395148	9.653175278	1.964006366	49.6051189	49727.61874	32146.47126	777	494	41.37254989
1018	MAX_S6R_S211_40x_FITC_DAPI_Cy5_Cy3_Z_12_composite.tif	SHR	Young	48	SY6R	36	14	31094.153	14958.798	48.10807357	7711.286	24.79979435	508.611	1.635712669	198.549	39.03749624	60.96250376	0.997171397	0.638541272	25.45641941	31094.5228	26683.01902	23	13	NA
1019	MAX_S6R_S212_40x_FITC_DAPI_Cy5_Cy3_Z_13_composite.tif	SHR	Young	48	SY6R	37	15	35357.442	8523.146	24.10566353	4791.335	13.55113585	5942.542	16.8070473	975.711	16.41908463	83.58091537	14.04748398	2.759563319	45.53615332	35357.75927	18901.28255	489	472	38.65292955
1020	MAX_S6R_S213_40x_FITC_DAPI_Cy5_Cy3_Z_14_composite.tif	SHR	Young	48	SY6R	38	16	26823.84	5645.287	21.04578241	4317.396	16.0953689	4542.403	16.93420107	1367.21	30.09882655	69.90117345	11.83720526	5.096995807	45.92464763	26823.47009	10922.80481	271	452	40.30555282
1021	MAX_S6R_S214_40x_FITC_DAPI_Cy5_Cy3_Z_15_composite.tif	SHR	Young	48	SY6R	39	17	10414.361	2803.657	26.92106602	1674.104	16.0749565	1139.43	10.94094971	199.446	17.50401517	82.49598483	9.025844216	1.915105497	46.06302777	10415.68177	8257.720819	198	59	41.7056607
1022	MAX_S6R_S215_40x_FITC_DAPI_Cy5_Cy3_Z_16_composite.tif	SHR	Young	48	SY6R	40	18	11946.769	3211.475	26.88153592	2338.168	19.5715511	1416.775	11.85906415	293.532	20.71832154	79.28167846	9.402065111	2.456999043	41.68784882	11946.62224	8526.319288	203	71	42.00157285
1023	MAX_S6R_S216_40x_FITC_DAPI_Cy5_Cy3_Z_17_composite.tif	SHR	Young	48	SY6R	41	19	6875.237	2364.363	34.38954904	1051.708	15.29704358	750.73	10.91933267	94.27	12.55711108	87.44288892	9.548179939	1.371152733	39.39407471	6876.465109	4919.978508	121	57	40.66097941
1024	MAX_S6R_S217_40x_FITC_DAPI_Cy5_Cy3_Z_18_composite.tif	SHR	Young	48	SY6R	42	20	7613.714	2002.096	26.29591813	1375.132	18.06125105	835.916	10.97908327	86.718	10.37400887	89.62599113	9.840112198	1.138971072	44.66374755	7613.556006	6184.874808	159	53	38.8985837
1025	MAX_S6R_S218_40x_FITC_DAPI_Cy5_Cy3_Z_19_composite.tif	SHR	Young	48	SY6R	43	21	6742.783	2376.008	35.23779425	1463.883	21.71036796	970.667	14.39564346	217.429	22.39995797	77.60004203	11.17102538	3.224618084	28.65619433	6743.615259	190.9700095	2	156	95.48500477
1026	MAX_S6R_S219_40x_FITC_DAPI_Cy5_Cy3_Z_20_composite.tif	SHR	Young	48	SY6R	44	22	4739.104	1540.594	32.50812812	903.675	19.06847792	416.955	8.798182104	91.603	21.96951709	78.03048291	6.865263982	1.932918121	39.62521185	4739.103518	3675.523862	102	29	36.03454766
1027	MAX_S6R_S220_40x_FITC_DAPI_Cy5_Cy3_Z_21_composite.tif	SHR	Young	48	SY6R	45	23	4652.201	1655.381	35.5827489	759.048	16.31589005	338.845	7.283541704	61.289	18.08762118	81.91237882	5.966122272	1.317419432	40.81781935	4651.88367	3553.186891	106	33	33.52063104
1028	MAX_S6R_S221_40x_FITC_DAPI_Cy5_Cy3_Z_22_composite.tif	SHR	Young	48	SY6R	46	24	598.55	226.83	37.89658341	43.201	7.217609222	46.765	7.8130482	12.041	25.74788838	74.25211162	5.80135327	2.011694929	47.07275917	598.5240924	556.720291	17	0	32.74825241
1029	MAX_S7R_S1_40x_FITC_DAPI_Cy5_Cy3_Z_01_composite.tif	SHR	Young	48	SY7R	1	-17	3670.68	1108.957	30.21121427	595.461	16.22208964	77.212	2.103479464	17.138	22.1960317	77.8039683	1.636590495	0.466888969	51.46321662	3671.472371	2614.138348	35	14	74.6896671
1030	MAX_S7R_S101_40x_FITC_DAPI_Cy5_Cy3_Z_02_composite.tif	SHR	Young	48	SY7R	2	-16	23926.282	6227.756	26.02893337	5610.932	23.45091477	1408.14	5.885327273	331.451	23.53821353	76.46178647	4.500026373	1.3853009	44.63482458	23928.78197	13916.03437	338	232	41.17169933
1031	MAX_S7R_S102_40x_FITC_DAPI_Cy5_Cy3_Z_03_composite.tif	SHR	Young	48	SY7R	3	-15	31861.413	9829.093	30.84952008	8029.006	25.19978006	1567.818	4.920742216	414.657	26.4480316	73.5519684	3.61930276	1.301439456	39.02995765	31860.93784	20065.96883	485	301	41.37313161
1032	MAX_S7R_S103_40x_FITC_DAPI_Cy5_Cy3_Z_04_composite.tif	SHR	Young	48	SY7R	4	-14	26111.848	9365.479	35.86677971	8317.864	31.85475038	2206.665	8.450818954	683.737	30.98508383	69.01491617	5.832325617	2.618493337	23.82765096	26109.86756	21750.72906	442	118	49.20979426
1033	MAX_S7R_S104_40x_FITC_DAPI_Cy5_Cy3_Z_05_composite.tif	SHR	Young	48	SY7R	5	-13	42639.494	13025.649	30.54831983	10407.945	24.4091663	4465.772	10.47332316	1041.014	23.31095273	76.68904727	8.031891748	2.441431411	34.56919071	42640.52416	25304.25508	584	409	43.32920391
1034	MAX_S7R_S105_40x_FITC_DAPI_Cy5_Cy3_Z_06_composite.tif	SHR	Young	48	SY7R	6	-12	52106.69	15872.217	30.46099647	11549.223	22.1645685	4915.392	9.433322285	1119.572	22.77686093	77.22313907	7.284707587	2.148614698	37.94111274	52103.40237	42322.37121	966	235	43.81197848
1035	MAX_S7R_S106_40x_FITC_DAPI_Cy5_Cy3_Z_07_composite.tif	SHR	Young	48	SY7R	7	-11	57675.61	19716.148	34.18455045	9207.041	15.96349133	5895.988	10.22267125	1281.548	21.73593298	78.26406702	8.000678276	2.221992971	39.62928697	57674.89695	42644.09429	952	351	44.79421669
1036	MAX_S7R_S107_40x_FITC_DAPI_Cy5_Cy3_Z_08_composite.tif	SHR	Young	48	SY7R	8	-10	58101.331	18867.029	32.47262786	10627.381	18.29111454	4757.588	8.188432034	1205.366	25.33565328	74.66434672	6.113839285	2.074592749	41.04782557	58102.79705	36772.73722	812	562	45.28662219
1037	MAX_S7R_S108_40x_FITC_DAPI_Cy5_Cy3_Z_09_composite.tif	SHR	Young	48	SY7R	9	-9	66695.325	23034.543	34.53696792	13420.343	20.12186461	6335.177	9.498682254	1610.332	25.41889516	74.58110484	7.08422217	2.414460084	35.84248521	66696.69833	40378.96077	952	715	42.41487476
1038	MAX_S7R_S109_40x_FITC_DAPI_Cy5_Cy3_Z_10_composite.tif	SHR	Young	48	SY7R	10	-8	66380.246	20037.671	30.18619575	14841.66	22.35854926	7213.66	10.86717877	1271.989	17.63306006	82.36693994	8.95096261	1.916216159	36.58807622	66381.51332	59398.31205	1366	169	43.48339096
1039	MAX_S7R_S110_40x_FITC_DAPI_Cy5_Cy3_Z_11_composite.tif	SHR	Young	48	SY7R	11	-7	78054.714	23355.722	29.92224403	15338.52	19.65098482	8981.849	11.50711922	1580.599	17.59770176	82.40229824	9.482130701	2.024988523	38.91965193	78054.13265	67575.01523	1491	252	45.32194181
1040	MAX_S7R_S111_40x_FITC_DAPI_Cy5_Cy3_Z_12_composite.tif	SHR	Young	48	SY7R	12	-6	83973.464	24858.555	29.60286954	15293.841	18.21270705	9511.954	11.32733312	1653.691	17.38539736	82.61460264	9.358031247	1.969301874	40.85709028	83973.1467	51798.63158	1165	857	44.4623447
1041	MAX_S7R_S112_40x_FITC_DAPI_Cy5_Cy3_Z_13_composite.tif	SHR	Young	48	SY7R	13	-5	84380.331	25722.726	30.48426771	17253.026	20.44673894	10547.634	12.50010977	1981.314	18.78444019	81.21555981	10.15203413	2.348075643	36.56888357	84382.54922	84158.44691	2116	7	39.77242293
1042	MAX_S7R_S113_40x_FITC_DAPI_Cy5_Cy3_Z_14_composite.tif	SHR	Young	48	SY7R	14	-4	56707.055	19584.936	34.537036	17528.602	30.91079584	5282.148	9.314798661	1470.511	27.8392616	72.1607384	6.721627494	2.593171167	25.23736949	56708.16409	53542.63073	746	62	71.77296345
1043	MAX_S7R_S114_40x_FITC_DAPI_Cy5_Cy3_Z_15_composite.tif	SHR	Young	48	SY7R	15	-3	91660.165	27898.31	30.43667879	20287.87	22.13379171	9487.159	10.35036212	1765.812	18.61265317	81.38734683	8.42388512	1.926477003	37.07916738	91663.28083	86428.54203	2031	111	42.55467358
1044	MAX_S7R_S115_40x_FITC_DAPI_Cy5_Cy3_Z_16_composite.tif	SHR	Young	48	SY7R	16	-2	91398.426	30629.113	33.51164166	17449.092	19.09123905	9228.958	10.09750212	2137.296	23.1585841	76.8414159	7.759063597	2.33843852	37.29961717	91400.06332	38971.78906	833	1489	46.78486082
1045	MAX_S7R_S116_40x_FITC_DAPI_Cy5_Cy3_Z_17_composite.tif	SHR	Young	48	SY7R	17	-1	94059.543	26134.267	27.7848118	18105.631	19.24911649	10554.367	11.22094225	2051.158	19.43421145	80.56578855	9.040240606	2.180701643	41.74512947	94060.12345	74761.39986	1862	586	40.15112774
1046	MAX_S7R_S117_40x_FITC_DAPI_Cy5_Cy3_Z_18_composite.tif	SHR	Young	48	SY7R	18	0	94381.435	29603.362	31.36566211	19449.181	20.60699861	10693.924	11.33053762	2267.188	21.20071173	78.79928827	8.928383002	2.402154619	36.69680165	94381.85722	88420.70519	2206	128	40.08191532
1047	MAX_S7R_S118_40x_FITC_DAPI_Cy5_Cy3_Z_19_composite.tif	SHR	Young	48	SY7R	19	1	34930.77	11344.178	32.47617502	8604.556	24.63317012	3272.395	9.36823036	622.078	19.00986892	80.99013108	7.587342048	1.780888311	33.5224245	34932.513	30111.85618	700	146	43.0169374
1048	MAX_S7R_S119_40x_FITC_DAPI_Cy5_Cy3_Z_20_composite.tif	SHR	Young	48	SY7R	20	2	89112.886	27101.343	30.41237268	16944.179	19.01428599	8078.227	9.065161463	1367.421	16.92724158	83.07275842	7.530679682	1.534481781	41.50817986	89115.11983	63708.21511	1466	727	43.45717265
1049	MAX_S7R_S120_40x_FITC_DAPI_Cy5_Cy3_Z_21_composite.tif	SHR	Young	48	SY7R	21	3	86551.506	25303.447	29.23513197	14396.081	16.63296419	8880.396	10.26024435	1406.423	15.83739058	84.16260942	8.635289373	1.624954972	43.87165949	86551.03058	62627.35896	1575	717	39.76340251
1050	MAX_S7R_S2_40x_FITC_DAPI_Cy5_Cy3_Z_01_composite.tif	SHR	Young	48	SY7R	22	4	82925.505	23899.664	28.8206433	13357.576	16.10792241	9638.282	11.62281978	1273.996	13.21808181	86.78191819	10.08650595	1.536313828	43.44861451	82927.6704	24034.70589	621	1998	38.7032301
1051	MAX_S7R_S201_40x_FITC_DAPI_Cy5_Cy3_Z_02_composite.tif	SHR	Young	48	SY7R	23	5	66326.694	21373.959	32.22527419	14481.611	21.83375972	6084.74	9.173893093	1295.332	21.28820623	78.71179377	7.220935812	1.952957281	36.767073	66326.89199	38920.37491	973	851	40.00038531
1052	MAX_S7R_S202_40x_FITC_DAPI_Cy5_Cy3_Z_03_composite.tif	SHR	Young	48	SY7R	24	6	64664.368	23676.664	36.61469946	14215.409	21.98337267	5080.087	7.856083895	1273.626	25.07094859	74.92905141	5.88648914	1.969594754	33.54584398	64665.55589	40356.06016	767	726	52.61546305
1053	MAX_S7R_S203_40x_FITC_DAPI_Cy5_Cy3_Z_04_composite.tif	SHR	Young	48	SY7R	25	7	83287.376	22385.187	26.87704677	13056.967	15.67700608	7814.56	9.382646417	1228.604	15.72198563	84.27801437	7.907508096	1.475138321	48.06330073	83288.48541	32307.30912	801	1608	40.33371925
1054	MAX_S7R_S204_40x_FITC_DAPI_Cy5_Cy3_Z_05_composite.tif	SHR	Young	48	SY7R	26	8	82801.343	24040.436	29.03387207	14010.286	16.92036082	8944.59	10.80246971	1662.247	18.58382553	81.41617447	8.794957589	2.007512125	43.24329739	82802.18525	18143.84091	431	2032	42.09707867
1055	MAX_S7R_S205_40x_FITC_DAPI_Cy5_Cy3_Z_06_composite.tif	SHR	Young	48	SY7R	27	9	78830.107	21943.067	27.83589651	12091.317	15.33845057	7862.224	9.973631014	1314.662	16.72124834	83.27875166	8.305915404	1.66771561	46.85202191	78832.37769	33292.35102	831	1422	40.06299762
1056	MAX_S7R_S206_40x_FITC_DAPI_Cy5_Cy3_Z_07_composite.tif	SHR	Young	48	SY7R	28	10	76534.77	21818.825	28.50838253	11908.665	15.55981027	7531.776	9.840985999	1154.244	15.32499108	84.67500892	8.332855773	1.508130226	46.0908212	76538.06104	48877.56613	1235	942	39.57697662
1057	MAX_S7R_S207_40x_FITC_DAPI_Cy5_Cy3_Z_08_composite.tif	SHR	Young	48	SY7R	29	11	72208.686	20414.805	28.27195194	13448.757	18.6248466	7832.411	10.84690975	1280.36	16.34694604	83.65305396	9.073771263	1.773138484	42.25629172	72210.34738	36340.343	932	1196	38.99178433
1058	MAX_S7R_S208_40x_FITC_DAPI_Cy5_Cy3_Z_09_composite.tif	SHR	Young	48	SY7R	30	12	70336.272	21843.858	31.05632041	11005.492	15.6469652	5622.261	7.993402039	955.616	16.9970053	83.0029947	6.634763071	1.358638968	45.30331235	70337.16977	32854.73892	741	1104	44.33837912
1059	MAX_S7R_S209_40x_FITC_DAPI_Cy5_Cy3_Z_10_composite.tif	SHR	Young	48	SY7R	31	13	70200.069	19220.556	27.37968249	11576.263	16.49038693	7335.102	10.44885298	1162.113	15.84317437	84.15682563	8.793422981	1.655429997	45.68107761	70198.37851	20922.70302	472	1383	44.32776064
1060	MAX_S7R_S210_40x_FITC_DAPI_Cy5_Cy3_Z_11_composite.tif	SHR	Young	48	SY7R	32	14	69240.677	17716.139	25.58631684	11077.924	15.9991561	6218.514	8.981012707	882.576	14.19271549	85.80728451	7.706363125	1.274649582	49.43351435	69240.57096	39227.70102	961	852	40.81966808
1061	MAX_S7R_S211_40x_FITC_DAPI_Cy5_Cy3_Z_12_composite.tif	SHR	Young	48	SY7R	33	15	62556.251	17085.32	27.31193083	10468.785	16.73499424	6234.754	9.966636268	810.276	12.99611821	87.00388179	8.671360437	1.295275831	45.98643867	62555.98688	27820.65835	642	1036	43.3343588
1062	MAX_S7R_S212_40x_FITC_DAPI_Cy5_Cy3_Z_13_composite.tif	SHR	Young	48	SY7R	34	16	63738.67	15596.562	24.46954416	9399.701	14.74724998	7708.407	12.09376819	1270.035	16.47597227	83.52402773	10.1012023	1.992565894	48.68943767	63738.77569	21254.32619	496	1306	42.85146409
1063	MAX_S7R_S213_40x_FITC_DAPI_Cy5_Cy3_Z_14_composite.tif	SHR	Young	48	SY7R	35	17	66278.212	18163.276	27.40459565	10898.203	16.44311557	8600.833	12.97686335	2439.779	28.36677564	71.63322436	9.295745637	3.68111771	43.17542543	66279.26831	32057.82285	742	995	43.204613
1064	MAX_S7R_S214_40x_FITC_DAPI_Cy5_Cy3_Z_15_composite.tif	SHR	Young	48	SY7R	36	18	57692.959	14784.438	25.6260699	9713.038	16.83574247	7121.106	12.34311105	1734.283	24.3541242	75.6458758	9.337054458	3.006056597	45.19507658	57695.54663	27730.31357	630	802	44.01637075
1065	MAX_S7R_S215_40x_FITC_DAPI_Cy5_Cy3_Z_16_composite.tif	SHR	Young	48	SY7R	37	19	42149.975	11177.872	26.51928501	8399.538	19.92774136	4573.695	10.85100288	1732.224	37.87362297	62.12637703	6.741334959	4.109667918	42.70197076	42149.02461	19554.73588	471	588	41.51748594
1066	MAX_S7R_S216_40x_FITC_DAPI_Cy5_Cy3_Z_17_composite.tif	SHR	Young	48	SY7R	38	20	20971.607	5958.227	28.41092244	5339.608	25.46112942	1409.539	6.721177829	270.558	19.19478638	80.80521362	5.431062102	1.290115726	39.40677031	20969.7191	8649.759488	187	299	46.25539833
1067	MAX_S7R_S217_40x_FITC_DAPI_Cy5_Cy3_Z_18_composite.tif	SHR	Young	48	SY7R	39	21	22883.076	7479.412	32.68534353	3706.091	16.19577281	3017.97	13.18865523	1296.943	42.97401896	57.02598104	7.520960032	5.6676952	37.93022844	22883.4847	10690.09553	236	310	45.29701498
1068	MAX_S7R_S218_40x_FITC_DAPI_Cy5_Cy3_Z_19_composite.tif	SHR	Young	48	SY7R	40	22	23059.576	5391.153	23.37923733	3654.176	15.84667472	1735.366	7.525576359	468.896	27.02000615	72.97999385	5.492165164	2.033411195	53.24851159	23061.1074	8929.010353	218	387	40.95876308
1069	MAX_S7R_S219_40x_FITC_DAPI_Cy5_Cy3_Z_20_composite.tif	SHR	Young	48	SY7R	41	23	6503.939	2044.029	31.4275549	1729.24	26.58758023	474.045	7.288583119	73.805	15.56919702	84.43080298	6.153809253	1.134773865	34.69628175	6507.266107	3487.018104	90	76	38.7446456
1070	MAX_24-09-10_SY8R_s1_composite.tif	SHR	Young	48	SY8R	1	-11	77287.454	25855.285	33.453405	15186.578	19.64947377	5882.125	7.610711306	1292.48	21.97301145	78.02698855	5.938408839	1.672302467	39.28640993	77288.56261	40085.31899	1040	1116	38.54357595
1071	MAX_24-09-10_SY8R_s2_composite.tif	SHR	Young	48	SY8R	2	-10	78095.326	21710.322	27.79977127	13675.322	17.51106334	6836.816	8.754449658	1140.46	16.68115684	83.31884316	7.29410618	1.460343478	45.93471573	78094.9039	13707.17007	318	1899	43.1043084
1072	MAX_24-09-10_SY8R_s3_composite.tif	SHR	Young	48	SY8R	3	-9	76628.459	22664.169	29.57669943	12020.205	15.68634572	5399.92	7.046885805	1079.382	19.98885169	80.01114831	5.638294253	1.408591552	47.69006904	76628.19508	23001.50752	576	1472	39.93317278
1073	MAX_24-09-10_SY8R_s4_composite.tif	SHR	Young	48	SY8R	4	-8	72999.395	20804.852	28.50003346	8783.538	12.03234356	5522.551	7.565201054	1061.716	19.22510086	80.77489914	6.110783521	1.454417533	51.90242193	72999.3424	16616.89687	419	1406	39.65846509
1074	MAX_24-09-10_SY8R_s5_composite.tif	SHR	Young	48	SY8R	5	-7	67955.009	21163.95	31.1440618	10400.947	15.305637	4218.135	6.207246621	767.524	18.19581403	81.80418597	5.07778757	1.129459051	47.34305458	67954.9034	21788.76266	579	1409	37.63171444
1075	MAX_24-09-10_SY8R_s6_composite.tif	SHR	Young	48	SY8R	6	-6	70006.775	19583.695	27.97399966	10190.727	14.55677254	5082.438	7.259923057	948.116	18.65474798	81.34525202	5.905602708	1.35432035	50.20930474	70007.831	24494.57513	652	1369	37.56836676
1076	MAX_24-09-10_SY8R_s7_composite.tif	SHR	Young	48	SY8R	7	-5	69144.347	19799.038	28.63435531	9883.701	14.29430088	6848.382	9.904471294	1248.54	18.2311676	81.7688324	8.098770533	1.805700761	47.16687251	69145.93096	16536.1979	480	1752	34.4504123
1077	MAX_24-09-10_SY8R_s8_composite.tif	SHR	Young	48	SY8R	8	-4	79180.201	22671.008	28.63216778	12371.778	15.62483783	6929.555	8.751625927	952.843	13.7504212	86.2495788	7.5482405	1.203385427	46.99136846	79181.99646	29152.85852	758	1584	38.46023551
1078	MAX_20_40x_FITC_DAPI_Cy5_Cy3_Z_09_composite.tif	SHR	Young	48	SY8R	9	-3	64862.256	17107.131	26.37455441	11860.077	18.2850208	6047.877	9.324185394	832.008	13.75702581	86.24297419	8.041454802	1.282730591	46.0162394	64866.21699	19768.24079	539	1411	36.6757714
1079	MAX_21_40x_FITC_DAPI_Cy5_Cy3_Z_10_composite.tif	SHR	Young	48	SY8R	10	-2	63671.493	18521.899	29.08978277	9355.999	14.69417248	6736.182	10.57958858	1056.488	15.68378052	84.31621948	8.920309125	1.659279452	45.63645618	63671.17568	23768.04833	671	1268	35.4218306
1080	MAX_22_40x_FITC_DAPI_Cy5_Cy3_Z_11_composite.tif	SHR	Young	48	SY8R	11	-1	75383.827	22963.351	30.46190664	11683.948	15.49927679	6998.211	9.28343821	1599.479	22.85554122	77.14445878	7.161658163	2.121780047	44.75537837	75386.67877	3422.232991	76	1968	45.02938146
1081	MAX_23_40x_FITC_DAPI_Cy5_Cy3_Z_12_composite.tif	SHR	Young	48	SY8R	12	0	84300.637	25904.691	30.72893862	30523.646	36.20808464	6904.311	8.190105373	1562.194	22.6263562	77.3736438	6.336982958	1.853122415	24.87287136	84300.37297	24959.45063	382	1096	65.33887601
1082	MAX_24_40x_FITC_DAPI_Cy5_Cy3_Z_13_composite.tif	SHR	Young	48	SY8R	13	1	56137.367	13831.198	24.63813096	8450.476	15.05321046	6139.401	10.9363893	1200.349	19.55156537	80.44843463	8.798154	2.138235304	49.37226928	56137.15531	14231.05112	350	1205	40.66014606
1083	MAX_25_40x_FITC_DAPI_Cy5_Cy3_Z_14_composite.tif	SHR	Young	48	SY8R	14	2	56588.333	14357.95	25.37263291	8843.295	15.6274174	4919.775	8.693974074	932.352	18.95111057	81.04888943	7.046369434	1.64760464	50.30597562	56593.66658	29555.82295	733	712	40.32172299
1084	MAX_26_40x_FITC_DAPI_Cy5_Cy3_Z_15_composite.tif	SHR	Young	48	SY8R	15	3	54638.336	18384.692	33.647972	10628.991	19.4533578	2983.193	5.459889921	886.431	29.71416868	70.28583132	3.83752902	1.622360901	41.43878027	54638.12523	9696.422191	303	1380	32.00139337
1085	MAX_27_40x_FITC_DAPI_Cy5_Cy3_Z_16_composite.tif	SHR	Young	48	SY8R	16	4	24606.216	4102.924	16.67433952	6485.19	26.35590129	589.625	2.396244104	84.526	14.33555226	85.66444774	2.052729278	0.343514826	54.57351508	24607.40467	7283.882508	206	442	35.35865295
1086	MAX_28_40x_FITC_DAPI_Cy5_Cy3_Z_17_composite.tif	SHR	Young	48	SY8R	17	5	14276.329	1763.938	12.35568331	3778.787	26.46889827	123.396	0.864339845	NA	NA	NA	NA	NA	60.31107857	NA	NA	NA	NA	NA
1087	MAX_29_40x_FITC_DAPI_Cy5_Cy3_Z_18_composite.tif	SHR	Young	48	SY8R	18	6	12091.053	3206.115	26.516425	2175.611	17.99356102	1313.289	10.86165944	304.147	23.15918278	76.84081722	8.34618788	2.515471564	44.62835454	12090.88556	6242.840422	149	148	41.89825787
1088	MAX_30_40x_FITC_DAPI_Cy5_Cy3_Z_19_composite.tif	SHR	Young	48	SY8R	19	7	9451.801	2063.675	21.83366958	1605.051	16.98143031	1686.937	17.84778372	472.778	28.02582432	71.97417568	12.84579521	5.00198851	43.33711639	9451.959223	4063.039009	93	156	43.6885915
1089	MAX_WA1R_01_composite.tif	Wistar	Aged	74	WA1R	1	-13	2889.742	705.126	24.401	1440.435	49.84649149	86.296	2.986287357	15.052	17.44229165	82.55770835	2.465410407	0.52087695	22.76622116	2889.900144	2098.551107	47	22	44.65002356
1090	MAX_WA1R01_02_composite.tif	Wistar	Aged	74	WA1R	2	-12	6035.202	1781.92	29.525	2933.761	48.610817	225.668	3.739195473	53.077	23.51994966	76.48005034	2.85973858	0.879456893	18.12498752	6035.161942	5475.338174	136	7	40.25983951
1091	MAX_WA1R02_03_composite.tif	Wistar	Aged	74	WA1R	3	-11	11474.124	3000.991	26.154	5228.068	45.5639838	708.268	6.172741379	187.828	26.51934014	73.48065986	4.535771097	1.636970282	22.10927483	11474.51964	11064.82627	241	7	45.9121422
1092	MAX_WA1R03_04_composite.tif	Wistar	Aged	74	WA1R	4	-10	17016.981	4516.182	26.539	7477.221	43.93976229	1217.751	7.156093081	224.374	18.42527742	81.57472258	5.837563079	1.318530002	22.36514463	17017.02015	14765.46107	334	39	44.20796727
1093	MAX_WA1R04_05_composite.tif	Wistar	Aged	74	WA1R	5	-9	27643.384	5506.311	19.919	11585.584	41.91087459	2253.642	8.152554694	201.031	8.920272164	91.07972784	7.425324627	0.727230067	30.01757072	27643.34459	24113.36078	484	61	49.82099335
1094	MAX_WA1R05_06_composite.tif	Wistar	Aged	74	WA1R	6	-8	28558.308	6477.084	22.68	9905.777	34.68614807	2345.298	8.212314259	379.405	16.17726191	83.82273809	6.883786673	1.328527586	34.42153767	28556.98768	14222.33647	285	304	49.90293499
1095	MAX_WA1R06_07_composite.tif	Wistar	Aged	74	WA1R	7	-7	39971.988	9829.965	24.592	12023.902	30.0808206	2934.131	7.34046803	313.759	10.69342166	89.30657834	6.555520831	0.784947199	37.98671137	39972.727	21379.86111	506	457	42.25268995
1096	MAX_WA1R07_08_composite.tif	Wistar	Aged	74	WA1R	8	-6	56425.828	12039.085	21.336	17618.647	31.2244368	3274.93	5.803955593	555.35	16.95761436	83.04238564	4.819743186	0.984212407	41.63560761	56426.56935	26995.48305	656	682	41.15165099
1097	MAX_WA1R08_09_composite.tif	Wistar	Aged	74	WA1R	9	-5	62366.548	15766.38	25.28	19914.38	31.9311885	3766.429	6.039181453	494.431	13.12731502	86.87268498	5.246399079	0.792782374	36.74963005	62366.70687	33718.73873	789	693	42.73604402
1098	MAX_WA1R09_10_composite.tif	Wistar	Aged	74	WA1R	10	-4	66522.945	16375.784	24.617	22685.743	34.10213273	2382.451	3.581397366	384.554	16.14110846	83.85889154	3.003320133	0.578077233	37.6994699	66523.05083	48697.57366	855	377	56.95622651
1099	MAX_WA1R10_11_composite.tif	Wistar	Aged	74	WA1R	11	-3	83508.502	16787.431	20.103	20973.324	25.11519606	4298.674	5.147588446	595.699	13.85773846	86.14226154	4.434249102	0.713339344	49.6342155	83509.66418	37575.65896	801	940	46.91093503
1100	MAX_WA1R11_12_composite.tif	Wistar	Aged	74	WA1R	12	-2	101158.599	19764.023	19.538	30085.038	29.74046527	6245.158	6.17363038	970.905	15.5465242	84.4534758	5.213845439	0.959784941	44.54790435	101160.2363	50393.67982	1210	1280	41.64766927
1101	MAX_WA1R12_13_composite.tif	Wistar	Aged	74	WA1R	13	-1	103349.895	21073.535	20.39	29807.984	28.84181353	6436.418	6.227793458	907.741	14.1032015	85.8967985	5.349475198	0.878318261	44.54039301	103350.0539	37867.30131	936	1716	40.45651849
1102	MAX_WA1R13_14_composite.tif	Wistar	Aged	74	WA1R	14	0	106140.086	21109.448	19.888	30866.294	29.0807132	7263.409	6.843228863	1235.971	17.01640373	82.98359627	5.678757411	1.164471451	44.18805794	106139.8216	45338.56714	1123	1597	40.3727223
1103	MAX_WA1R14_15_composite.tif	Wistar	Aged	74	WA1R	15	1	80892.277	17326.831	21.42	21675.492	26.79550237	5282.201	6.529920032	917.908	17.37737735	82.62262265	5.395191187	1.134728844	45.2545776	80892.27654	28364.73196	800	1606	35.45591496
1104	MAX_WA1R15_16_composite.tif	Wistar	Aged	74	WA1R	16	2	97370.464	17568.977	18.043	24002.939	24.65114986	7957.999	8.172908573	1022.424	12.84775231	87.15224769	7.122873524	1.05003505	49.13294157	97371.57299	26765.65769	663	1919	40.37052442
1105	MAX_WA1R16_17_composite.tif	Wistar	Aged	74	WA1R	17	3	74732.913	16187.111	21.66	20286.576	27.14543725	4213.012	5.637425106	796.281	18.90051583	81.09948417	4.571922682	1.065502425	45.55713765	74735.81749	32871.4752	793	1071	41.45204944
1106	MAX_WA1R17_18_composite.tif	Wistar	Aged	74	WA1R	18	4	82194.21	17669.4	21.497	22412.596	27.26785257	4944.887	6.016101377	1014.449	20.51510985	79.48489015	4.781891571	1.234209806	45.21904606	82193.99911	31907.80856	738	1265	43.23551295
1107	MAX_WA1R18_19_composite.tif	Wistar	Aged	74	WA1R	19	5	61753.448	12787.94	20.708	15562.287	25.20067705	4299.387	6.962181286	986.59	22.9472248	77.0527752	5.364553895	1.597627391	47.12914166	61754.29309	27253.54504	660	887	41.29325007
1108	MAX_WA1R19_20_composite.tif	Wistar	Aged	74	WA1R	20	6	51804.999	8166.793	15.764	14018.049	27.05925928	4369.812	8.435116464	565.86	12.94929851	87.05070149	7.342828054	1.09228841	48.74162425	51803.78384	11705.49334	312	1224	37.51760686
1109	MAX_WA1R20_21_composite.tif	Wistar	Aged	74	WA1R	21	7	33686.719	6709.644	19.918	9083.196	26.96373013	1384.084	4.108693399	146.475	10.58281145	89.41718855	3.673878124	0.434815275	49.00957647	33686.56043	11332.08122	274	566	41.35796066
1110	MAX_WA1R21_22_composite.tif	Wistar	Aged	74	WA1R	22	8	30535.661	7797.37	25.535	8251.003	27.02087569	1342.731	4.397255393	232.798	17.33764991	82.66235009	3.634874647	0.762380746	43.04686892	30532.72476	12619.86278	267	419	47.26540365
1111	MAX_WA1R22_23_composite.tif	Wistar	Aged	74	WA1R	23	9	26062.178	6268.976	24.054	8773.16	33.66242069	1158.812	4.446335989	127.04	10.96295171	89.03704829	3.958886322	0.487449667	37.83724332	26061.28005	14250.58266	315	275	45.23994497
1112	MAX_WA1R23_24_composite.tif	Wistar	Aged	74	WA1R	24	10	24933.786	5520.729	22.142	8711.105	34.93695262	2193.356	8.796722648	468.685	21.36839619	78.63160381	6.9170041	1.879718547	34.12432474	24933.6275	11480.84049	273	312	42.05436077
1113	MAX_WA1R24_25_composite.tif	Wistar	Aged	74	WA1R	25	11	35094.542	6865.018	19.561	7077.615	20.16728128	3451.64	9.835261563	773.835	22.41934269	77.58065731	7.630260569	2.205000994	50.43645715	35094.70019	10910.66723	343	837	31.80952545
1114	MAX_WA1R25_26_composite.tif	Wistar	Aged	74	WA1R	26	12	33517.455	5872.46	17.521	8236.374	24.57338721	1579.543	4.712598257	454.953	28.80282461	71.19717539	3.355236846	1.357361411	53.19301453	33518.44504	10475.98902	267	627	39.23591395
1115	MAX_WA1R26_27_composite.tif	Wistar	Aged	74	WA1R	27	13	17499	3490.273	19.946	4102.079	23.44179096	995.542	5.689136522	152.206	15.28875728	84.71124272	4.819338248	0.869798274	50.92307252	17499.45367	7998.093248	205	278	39.01508902
1116	MAX_WA1R27_28_composite.tif	Wistar	Aged	74	WA1R	28	14	13801.491	2935.319	21.268	3729.117	27.01966766	1091.265	7.906863106	144.284	13.22171975	86.77828025	6.861439826	1.045423281	43.80546924	13802.00624	7087.854753	170	194	41.69326325
1117	MAX_WA1R28_29_composite.tif	Wistar	Aged	74	WA1R	29	15	8473.238	1841.361	21.731	2550.527	30.10097203	226.328	2.671092208	61.289	27.079725	72.920275	1.947767784	0.723324424	45.49693577	8472.802221	5028.701385	106	74	47.4405791
1118	MAX_WA1R29_30_composite.tif	Wistar	Aged	74	WA1R	30	16	5360.733	1173.863	21.897	1513.659	28.23604533	217.376	4.054967856	7.473	3.437822023	96.56217798	3.915565278	0.139402578	45.81198681	5360.717949	3005.843506	67	56	44.86333591
1119	MAX_WA2R_01_composite.tif	Wistar	Aged	74	WA2R	1	-11	8596.714	2421.506	28.168	1788.654	20.80625225	805.259	9.367055831	190.099	23.60718725	76.39281275	7.155757421	2.21129841	41.65869192	8596.502305	3819.893682	96	113	39.79055919
1120	MAX_WA2R01_02_composite.tif	Wistar	Aged	74	WA2R	2	-10	30084.035	4851.911	16.128	5528.545	18.37700628	2086.807	6.936592781	279.853	13.41058373	86.58941627	6.006355198	0.930237583	58.55840094	30084.66854	8198.457599	186	513	44.07772903
1121	MAX_WA2R02_03_composite.tif	Wistar	Aged	74	WA2R	3	-9	51666.154	7192.244	13.921	10603.14	20.52241009	4142.322	8.017476973	504.755	12.18531539	87.81468461	7.040522118	0.976954855	57.53911294	51666.35251	9408.505179	231	1028	40.72945965
1122	MAX_WA2R03_04_composite.tif	Wistar	Aged	74	WA2R	4	-8	56724.43	9923.786	17.495	11673.808	20.57985951	4922.178	8.677351187	884.794	17.97566037	82.02433963	7.117540009	1.559811178	53.24778931	56725.34135	228.1500114	5	1604	45.63000228
1123	MAX_WA2R04_05_composite.tif	Wistar	Aged	74	WA2R	5	-7	80387.917	15120.352	18.809	18967.505	23.59497012	6501.378	8.087506484	1205.973	18.54949828	81.45050172	6.587314608	1.500191876	49.50852339	80387.81152	16053.18782	456	1868	35.20435925
1124	MAX_WA2R05_06_composite.tif	Wistar	Aged	74	WA2R	6	-6	78485.268	14905.88	18.992	15247.735	19.42751218	5517.269	7.029687406	868.898	15.74869741	84.25130259	5.922603208	1.107084198	54.55080041	78485.02986	16967.35967	443	1809	38.30103763
1125	MAX_WA2R06_07_composite.tif	Wistar	Aged	74	WA2R	7	-5	70799.702	11064.457	15.628	13501.965	19.0706523	4353.387	6.148877576	549.356	12.61904811	87.38095189	5.372947756	0.77592982	59.15247012	70800.44104	14801.63228	381	1674	38.84942856
1126	MAX_WA2R07_08_composite.tif	Wistar	Aged	74	WA2R	8	-4	89450.12	14448.497	16.153	17446.056	19.50366975	7896.446	8.827764569	1102.012	13.95579733	86.04420267	7.595779637	1.231984932	55.51556568	89447.05697	20882.14606	579	2137	36.06588265
1127	MAX_WA2R08_09_composite.tif	Wistar	Aged	74	WA2R	9	-3	78380.62	13005.237	16.592	16638.79	21.22819391	7740.148	9.875078814	1215.242	15.70050082	84.29949918	8.324641984	1.55043683	52.30472728	78381.17408	17877.70643	505	1847	35.40139887
1128	MAX_WA2R09_10_composite.tif	Wistar	Aged	74	WA2R	10	-2	102242.048	13777.673	13.476	18750.472	18.33929618	11047.187	10.80493517	1268.609	11.4835478	88.5164522	9.564145272	1.240789895	57.37976866	102244.1601	19626.78437	599	2733	32.76591714
1129	MAX_WA2R10_11_composite.tif	Wistar	Aged	74	WA2R	11	-1	107602.939	18870.171	17.537	20950.509	19.47020146	9969.126	9.264733931	1486.17	14.90772611	85.09227389	7.883572771	1.38116116	53.72806461	107603.1504	26977.05343	703	2454	38.37418696
1130	MAX_WA2R11_12_composite.tif	Wistar	Aged	74	WA2R	12	0	118581.866	18415.905	15.53	24076.929	20.30405644	10283.096	8.671727261	1650.47	16.05032181	83.94967819	7.279887129	1.391840132	55.4942163	118582.0247	28787.40182	800	2480	35.98425227
1131	MAX_WA2R12_13_composite.tif	Wistar	Aged	74	WA2R	13	1	115350.375	18435.841	15.982	24569.723	21.30008073	11584.898	10.04322526	1697.394	14.651782	85.348218	8.571713789	1.471511471	52.67469401	115349.8995	28197.90171	778	2538	36.24408961
1132	MAX_WA2R13_14_composite.tif	Wistar	Aged	74	WA2R	14	2	111581.675	17655.457	15.823	22370.742	20.0487598	13742.737	12.31630283	1734.125	12.61848349	87.38151651	10.76217219	1.55413064	51.81193737	111582.0443	22292.67376	664	2909	33.57330386
1133	MAX_WA2R14_15_composite.tif	Wistar	Aged	74	WA2R	15	3	102748.678	16151.199	15.719	19419.157	18.89966604	11518.275	11.21014423	1451.208	12.59917826	87.40082174	9.797758177	1.412386055	54.17118973	102748.8364	5886.37514	136	2685	43.28217014
1134	MAX_WA2R15_16_composite.tif	Wistar	Aged	74	WA2R	16	4	83605.941	12661.771	15.145	17584.715	21.03285339	7513.001	8.9862047	879.592	11.7075986	88.2924014	7.934135925	1.052068776	54.8359419	83605.91541	18301.50406	471	1812	38.85669652
1135	MAX_WA2R16_17_composite.tif	Wistar	Aged	74	WA2R	17	5	71026.003	12780.098	17.994	16935.57	23.84418281	4792.074	6.746929009	544.048	11.35308011	88.64691989	5.980944753	0.765984255	51.41488818	71026.58177	23361.18489	591	1282	39.52823163
1136	MAX_WA2R17_18_composite.tif	Wistar	Aged	74	WA2R	18	6	62942.258	14251.163	22.642	16941.934	26.91662889	6198.656	9.84816274	1376.531	22.20692679	77.79307321	7.66118845	2.18697429	40.59320837	62941.51815	12803.35638	302	1382	42.39521979
1137	MAX_WA2R18_19_composite.tif	Wistar	Aged	74	WA2R	19	7	59238.358	13227.367	22.329	15983.097	26.98099262	2882.454	4.865857355	500.636	17.36839512	82.63160488	4.020736024	0.845121332	45.82415002	59237.67171	17577.48696	465	1279	37.80104722
1138	MAX_WA2R19_20_composite.tif	Wistar	Aged	74	WA2R	20	8	58157.709	10999.128	18.913	13134.628	22.58450036	3016.782	5.187243535	584.634	19.37939168	80.62060832	4.181987293	1.005256242	53.3152561	58156.91666	9380.180542	221	1330	42.44425585
1139	MAX_WA2R20_21_composite.tif	Wistar	Aged	74	WA2R	21	9	62332.379	13407.061	21.509	14947.391	23.9801388	4688.113	7.521152048	1019.783	21.75252602	78.24747398	5.885111492	1.636040556	46.98970915	62333.54062	17138.09047	382	1165	44.86411119
1140	MAX_WA2R21_22_composite.tif	Wistar	Aged	74	WA2R	22	10	64473.609	14377.623	22.3	14855.233	23.04079643	5455.426	8.461486932	1012.468	18.55891731	81.44108269	6.891126569	1.570360362	46.19771664	64473.92572	22582.3718	575	1119	39.27369008
1141	MAX_WA2R22_23_composite.tif	Wistar	Aged	74	WA2R	23	11	63679.89	13536.478	21.257	15131.997	23.76259915	5630.13	8.84129982	1058.891	18.80757638	81.19242362	7.178465604	1.662834217	46.13910103	63680.25943	25321.09151	652	980	38.83602992
1142	MAX_WA2R23_24_composite.tif	Wistar	Aged	74	WA2R	24	12	47367.349	12957.389	27.355	11568.288	24.42249407	2662.701	5.621384891	720.468	27.05778831	72.94221169	4.100362467	1.521022424	42.60112104	47367.15073	18113.86659	345	635	52.50396114
1143	MAX_WA2R24_25_composite.tif	Wistar	Aged	74	WA2R	25	13	41866.953	7838.696	18.723	9952.543	23.77183503	3088.396	7.376691588	1396.336	45.21233676	54.78766324	4.041516945	3.335174642	50.12847338	41866.8342	21594.44565	311	358	69.43551656
1144	MAX_WA2R25_26_composite.tif	Wistar	Aged	74	WA2R	26	14	71299.889	13678.676	19.185	16481.198	23.1153207	6227.122	8.733705041	1083.448	17.39885617	82.60114383	7.214140263	1.519564778	48.96597426	71301.31482	20416.69461	507	1236	40.26961461
1145	MAX_WA2R26_27_composite.tif	Wistar	Aged	74	WA2R	27	15	33485.53	9119.082	27.233	10053.652	30.02387001	2349.813	7.017398261	1144.262	48.69587495	51.30412505	3.600214779	3.417183482	35.72573173	33483.74722	17872.52312	260	208	68.74047352
1146	MAX_WA2R27_28_composite.tif	Wistar	Aged	74	WA2R	28	16	32683.915	7443.5	22.774	7342.39	22.46484242	2303.153	7.046747613	440.403	19.12174311	80.87825689	5.699286637	1.347460976	47.71440997	32683.91507	16863.12422	380	353	44.37664267
1147	MAX_WA2R28_29_composite.tif	Wistar	Aged	74	WA2R	29	17	16768.181	5017.742	29.924	4016.312	23.95198382	1524.644	9.092482959	350.385	22.98143042	77.01856958	7.002900315	2.089582645	37.03153322	16767.56735	10533.70284	277	176	38.02780807
1148	MAX_WA2R29_30_composite.tif	Wistar	Aged	74	WA2R	30	18	9629.673	2809.123	29.172	2491.826	25.87653807	428.415	4.448904963	107.79	25.16018347	74.83981653	3.329552312	1.119352651	40.50255697	9629.594075	4060.958201	99	116	41.01977981
1149	MAX_WA2R30_31_composite.tif	Wistar	Aged	74	WA2R	31	19	4719.774	1025.46	21.727	1413.5	29.94846787	223.555	4.736561539	8.82	3.945337836	96.05466216	4.549688184	0.186873355	43.58797059	4719.496877	1630.556659	33	54	49.41080785
1150	MAX_WA2R31_32_composite.tif	Wistar	Aged	74	WA2R	32	20	607.449	144.152	23.731	69.396	11.42416894	6.021	0.991194322	1.32	21.92326856	78.07673144	0.773892129	0.217302193	63.85363673	607.1325304	421.1925753	9	3	46.79917503
1151	MAX_WA3R_01_composite.tif	Wistar	Aged	74	WA3R	1	-8	7663.041	1507.216	19.669	2215.801	28.91542666	70.32	0.917651361	30.605	43.52246871	56.47753129	0.518266834	0.399384526	50.49792198	7661.721008	3935.051537	74	55	53.17637212
1152	MAX_WA3R01_02_composite.tif	Wistar	Aged	74	WA3R	2	-7	32271.423	10773.698	33.385	11145.049	34.53535036	3030.408	9.390376123	1075.553	35.49201956	64.50798044	6.057541993	3.33283413	22.68927351	32271.22497	22653.90582	584	217	38.79093462
1153	MAX_WA3R02_03_composite.tif	Wistar	Aged	74	WA3R	3	-6	35867.796	12082.444	33.686	11097.887	30.94108988	3329.538	9.282806225	1071.671	32.18677787	67.81322213	6.294970006	2.987836219	26.09010389	35867.79601	25471.76265	603	251	42.24172911
1154	MAX_WA3R03_04_composite.tif	Wistar	Aged	74	WA3R	4	-5	51641.755	15361.414	29.746	14453.963	27.98890743	3153.54	6.106570158	1063.934	33.73776772	66.26223228	4.046349703	2.060220455	36.15852242	51645.67641	29473.51271	668	535	44.12202501
1155	MAX_WA3R04_05_composite.tif	Wistar	Aged	74	WA3R	5	-4	51298.817	16070.264	31.327	14924.576	29.09341165	3552.829	6.925752303	919.228	25.87312815	74.12687185	5.133843535	1.791908769	32.65383605	51300.12421	31486.46857	706	499	44.59839741
1156	MAX_WA3R05_06_composite.tif	Wistar	Aged	74	WA3R	6	-3	57097.788	17242.886	30.199	18241.887	31.94850035	3121.483	5.466907054	691.976	22.16818096	77.83181904	4.254993206	1.211913849	32.38559259	57097.03575	34661.95017	853	528	40.63534603
1157	MAX_WA3R06_07_composite.tif	Wistar	Aged	74	WA3R	7	-2	66921.231	18953.245	28.322	18451.527	27.57200775	5868.763	8.769657868	1680.071	28.62734447	71.37265553	6.259137702	2.510520167	35.33633438	66920.79499	32162.94568	815	946	39.46373703
1158	MAX_WA3R07_08_composite.tif	Wistar	Aged	74	WA3R	8	-1	60646.709	16110.797	26.565	17829.712	29.39930673	5009.319	8.25983649	1105.762	22.0740983	77.9259017	6.436552064	1.823284426	35.77585678	60644.41194	32290.84835	792	743	40.77127316
1159	MAX_WA3R08_09_composite.tif	Wistar	Aged	74	WA3R	9	0	73152.34	20144.167	27.537	18428.025	25.19129942	5891.736	8.054063616	1543.023	26.18961542	73.81038458	5.944735329	2.109328287	39.21763697	73152.73631	36115.78491	661	752	54.63810123
1160	MAX_WA3R09_10_composite.tif	Wistar	Aged	74	WA3R	10	1	62818.333	15415.996	24.541	16187.032	25.76800629	4790.332	7.625691054	823.268	17.1860322	82.8139678	6.315137334	1.31055372	42.06530265	62818.72908	30480.68854	783	866	38.92808243
1161	MAX_WA3R10_11_composite.tif	Wistar	Aged	74	WA3R	11	2	62947.328	19216.542	30.528	19789.954	31.43891032	5703.988	9.061525217	1488.864	26.1021587	73.8978413	6.696271524	2.365253693	28.97156446	62947.45959	46008.93406	1041	401	44.19686269
1162	MAX_WA3R11_12_composite.tif	Wistar	Aged	74	WA3R	12	3	69352.296	17390.761	25.076	18339.67	26.44421462	6564.541	9.465499167	1494.884	22.77210242	77.22789758	7.310006002	2.155493165	39.01428621	69351.89972	35794.16606	860	782	41.62112332
1163	MAX_WA3R12_13_composite.tif	Wistar	Aged	74	WA3R	13	4	65070.681	15152.224	23.286	16296.222	25.04387806	6275.419	9.644003879	1683.531	26.82738794	73.17261206	7.056769546	2.587234334	42.02611806	65073.40255	28649.50574	746	906	38.40416319
1164	MAX_WA3R13_14_composite.tif	Wistar	Aged	74	WA3R	14	5	61517.271	17063.112	27.737	16281.831	26.46708922	5667.521	9.212894051	1934.971	34.14139974	65.85860026	6.067483065	3.145410985	36.58301673	61516.84808	20554.53466	474	897	43.36399717
1165	MAX_WA3R14_15_composite.tif	Wistar	Aged	74	WA3R	15	6	43774.118	12975.372	29.642	16433.878	37.54245374	3975.435	9.081702114	1144.869	28.79858431	71.20141569	6.466300475	2.61540164	23.73384415	43773.74844	24378.11541	581	479	41.95889056
1166	MAX_WA3R15_16_composite.tif	Wistar	Aged	74	WA3R	16	7	48311.187	10619.617	21.982	16731.027	34.63178622	4773.537	9.880810836	1056.805	22.13882494	77.86117506	7.693315422	2.187495414	33.50540295	48309.49742	19617.50103	475	759	41.30000216
1167	MAX_WA3R16_17_composite.tif	Wistar	Aged	74	WA3R	17	8	41679.469	9284.095	22.275	12229.844	29.34260991	3537.461	8.487298627	602.723	17.03829385	82.96170615	7.041207747	1.44609088	39.89509147	41679.41583	17292.19222	463	649	37.34814735
1168	MAX_WA3R17_18_composite.tif	Wistar	Aged	74	WA3R	18	9	43622.995	10676.179	24.474	14553.172	33.36123987	3151.137	7.223568671	766.098	24.31179603	75.68820397	5.467389389	1.756179281	34.94119146	43623.07373	22681.07048	509	502	44.56005988
1169	MAX_WA3R18_19_composite.tif	Wistar	Aged	74	WA3R	19	10	42119.555	10883.469	25.839	13922.406	33.05449452	3323.095	7.889672624	729.261	21.94523479	78.05476521	6.158265442	1.731407181	33.21683285	42119.45611	21365.40536	432	500	49.45695685
1170	MAX_WA3R19_20_composite.tif	Wistar	Aged	74	WA3R	20	11	36333.576	9965.191	27.427	13766.133	37.8881864	2886.599	7.944714828	630.317	21.83597375	78.16402625	6.209908983	1.734805845	26.74009877	36335.15646	16536.30873	319	442	51.8379584
1171	MAX_WA3R20_21_composite.tif	Wistar	Aged	74	WA3R	21	12	24211.945	7101.248	29.33	7748.598	32.00320338	1180.307	4.874895429	167.838	14.21985975	85.78014025	4.181692136	0.693203293	33.79190119	24212.01082	5750.132934	132	477	43.56161314
1172	MAX_WA3R21_22_composite.tif	Wistar	Aged	74	WA3R	22	13	18137.82	4929.651	27.179	7030.321	38.76056218	1851.791	10.20955661	348.563	18.82302052	81.17697948	8.287809671	1.921746935	23.85088121	18139.94127	8362.752682	186	222	44.96103592
1173	MAX_WA3R22_23_composite.tif	Wistar	Aged	74	WA3R	23	14	9390.353	2855.176	30.405	4218.24	44.92099498	386.244	4.113200004	86.877	22.49277659	77.50722341	3.188027117	0.925172888	20.56080501	9390.036563	4807.029853	115	86	41.80025959
1174	MAX_WA3R23_24_composite.tif	Wistar	Aged	74	WA3R	24	15	872.304	204.305	23.421	376.051	43.11008547	NA	NA	NA	NA	NA	NA	NA	33.46891453	872.2512936	199.42001	3	13	66.47333666
1175	MAX_WA3R24_25_composite.tif	Wistar	Aged	74	WA3R	25	16	1010.673	80.724	7.987	127.516	12.61693941	290.495	28.74272885	79.747	27.45210761	72.54789239	20.852244	7.890484855	50.65333174	NA	NA	NA	NA	NA
1176	MAX_WA4R_01_composite.tif	Wistar	Aged	74	WA4R	1	-12	14379.234	2556.284	17.778	4400.074	30.60019748	939.983	6.537086746	461.872	49.13620778	50.86379222	3.32501022	3.212076526	45.08471577	14379.15447	4753.427898	143	267	33.24075453
1177	MAX_WA4R01_02_composite.tif	Wistar	Aged	74	WA4R	2	-11	21837.759	4331.866	19.837	6443.046	29.50415379	2523.936	11.55766945	530.396	21.01463746	78.98536254	9.128867115	2.428802333	39.10117676	21837.99625	7052.23319	217	466	32.49877046
1178	MAX_WA4R02_03_composite.tif	Wistar	Aged	74	WA4R	3	-10	24141.757	5070.238	21.002	6920.973	28.66805842	2075.135	8.595625414	411.753	19.84222713	80.15777287	6.890061896	1.705563518	41.73431617	24141.00425	7063.168976	215	506	32.85194872
1179	MAX_WA4R03_04_composite.tif	Wistar	Aged	74	WA4R	4	-9	28129.074	4644.754	16.512	7786.385	27.68091477	2056.07	7.309412318	403.065	19.60366135	80.39633865	5.876499881	1.432912438	48.49767291	28130.77758	3268.383576	89	708	36.72341097
1180	MAX_WA4R04_05_composite.tif	Wistar	Aged	74	WA4R	5	-8	34467.446	6667.156	19.343	10127.537	29.38290525	3557.873	10.32241553	957.2	26.90371466	73.09628534	7.545302312	2.777113222	40.95167922	34466.81235	10049.68245	359	815	27.99354442
1181	MAX_WA4R05_06_composite.tif	Wistar	Aged	74	WA4R	6	-7	43536.013	9841.795	22.606	11226.829	25.78745325	4068.015	9.344022844	929.474	22.8483425	77.1516575	7.209068502	2.134954342	42.2625239	43535.89413	12387.19479	397	1008	31.20200199
1182	MAX_WA4R06_07_composite.tif	Wistar	Aged	74	WA4R	7	-6	25843.376	6587.462	25.49	9156.817	35.4319691	2659.426	10.29055182	745.211	28.02149787	71.97850213	7.406985063	2.88356676	28.78747907	25842.86075	9995.202393	327	542	30.56636817
1183	MAX_WA4R07_08_composite.tif	Wistar	Aged	74	WA4R	8	-5	48423.018	9424.233	19.462	13400.539	27.67390294	3525.657	7.280952625	663.246	18.81198313	81.18801687	5.911261045	1.369691579	45.58314444	48423.0575	7199.640086	194	1403	37.11154683
1184	MAX_WA4R08_09_composite.tif	Wistar	Aged	74	WA4R	9	-4	56407.714	10000.496	17.729	14309.706	25.36834944	4610.083	8.172788211	860.817	18.67248377	81.32751623	6.646725659	1.526062552	48.72986235	56407.76657	14745.82588	427	1307	34.53355006
1185	MAX_WA4R09_10_composite.tif	Wistar	Aged	74	WA4R	10	-3	39498.788	5563.956	14.086	10256.399	25.96636383	6989.207	17.69473787	1407.216	20.13412967	79.86587033	14.13205641	3.562681468	42.2528983	39498.68197	3264.541551	83	971	39.33182591
1186	MAX_WA4R10_11_composite.tif	Wistar	Aged	74	WA4R	11	-2	64893.996	13737.984	21.17	18047.168	27.81022762	4951.251	7.629752065	1042.572	21.05673899	78.94326101	6.023175087	1.606576978	43.39002031	64893.04574	13312.56632	444	1730	29.98325747
1187	MAX_WA4R11_12_composite.tif	Wistar	Aged	74	WA4R	12	-1	61540.402	10009.712	16.265	16348.48	26.56544233	5499.498	8.936402463	874.733	15.90568812	84.09431188	7.515006158	1.421396305	48.23315521	61540.50808	11451.17238	399	1679	28.69968014
1188	MAX_WA4R12_13_composite.tif	Wistar	Aged	74	WA4R	13	0	66544.651	13780.234	20.708	17035.465	25.60005161	3733.421	5.61039985	770.931	20.64945261	79.35054739	4.451882992	1.158516858	48.08154854	66544.38708	18803.01719	537	1459	35.01492959
1189	MAX_WA4R13_14_composite.tif	Wistar	Aged	74	WA4R	14	1	63238.536	9337.356	14.765	16366.093	25.87993656	5128.173	8.109253193	671.405	13.09247952	86.90752048	7.047550879	1.061702314	51.24581024	63238.53566	9016.890883	260	1713	34.68034955
1190	MAX_WA4R14_15_composite.tif	Wistar	Aged	74	WA4R	15	2	47003.127	10045.651	21.372	12805.236	27.24337043	3223.226	6.857471419	637.711	19.78486771	80.21513229	5.500729771	1.356741648	44.52715816	47002.70485	13889.94394	415	1141	33.46974443
1191	MAX_WA4R15_16_composite.tif	Wistar	Aged	74	WA4R	16	3	50435.359	10014.175	19.855	11774.732	23.34618457	2628.478	5.211577854	559.02	21.26782115	78.73217885	4.103188797	1.108389057	51.58723758	50435.30627	12795.58504	362	1132	35.34692
1192	MAX_WA4R16_17_composite.tif	Wistar	Aged	74	WA4R	17	4	51602.938	13565.103	26.287	13568.086	26.29324323	720.468	1.396176318	213.23	29.59604035	70.40395965	0.982963412	0.413212907	46.02358046	51602.89828	20005.43916	546	923	36.63999846
1193	MAX_WA4R17_18_composite.tif	Wistar	Aged	74	WA4R	18	5	41086.965	8427.397	20.511	9267.749	22.55642148	2832.097	6.892933075	473.807	16.72990014	83.27009986	5.739752255	1.15318082	50.03964544	41087.44049	9864.730102	307	1170	32.13267134
1194	MAX_WA4R18_19_composite.tif	Wistar	Aged	74	WA4R	19	6	50337.709	11975.869	23.791	14653.331	29.1100475	6053.844	12.02645913	1970.197	32.54456177	67.45543823	8.11250071	3.91395842	35.07249337	50339.61002	17281.07148	533	1091	32.42227295
1195	MAX_WA4R19_20_composite.tif	Wistar	Aged	74	WA4R	20	7	56575.974	12135.415	21.45	13732.096	24.27195686	7573.471	13.38637316	2213.24	29.2235885	70.7764115	9.474394555	3.911978608	40.89166998	56578.45658	13990.7491	404	1237	34.63056709
1196	MAX_WA4R20_21_composite.tif	Wistar	Aged	74	WA4R	21	8	38614.653	6676.953	17.291	9996.06	25.88670161	4336.804	11.23098012	1064.911	24.5552024	75.4447976	8.473190216	2.757789899	45.59131827	38613.75568	8005.644956	221	826	36.22463781
1197	MAX_WA4R21_22_composite.tif	Wistar	Aged	74	WA4R	22	9	33153.049	7367.582	22.223	8211.605	24.76877768	3677.704	11.09310942	845.37	22.98635235	77.01364765	8.543208198	2.549901217	41.91511291	33152.82156	9699.125039	279	683	34.76388903
1198	MAX_WA4R22_23_composite.tif	Wistar	Aged	74	WA4R	23	10	28763.537	6195.936	21.541	7975.929	27.72930534	3526.396	12.25995259	666.89	18.91137581	81.08862419	9.941426884	2.318525708	38.46974207	28764.01269	5944.825603	186	657	31.96142797
1199	MAX_WA4R23_24_composite.tif	Wistar	Aged	74	WA4R	24	11	28424.375	5840.535	20.548	7852.506	27.62595835	2513.162	8.841573473	432.085	17.19288291	82.80711709	7.321452099	1.520121375	42.98446817	28424.32267	3759.043349	112	741	33.56288704
1200	MAX_WA4R24_25_composite.tif	Wistar	Aged	74	WA4R	25	12	22215.262	4191.781	18.869	7085.933	31.89668886	2702.046	12.16301658	369.212	13.66416412	86.33583588	10.50104203	1.661974547	37.07129456	22212.93861	4695.088231	110	486	42.68262028
1201	MAX_WA4R25_26_composite.tif	Wistar	Aged	74	WA4R	26	13	9216.547	2616.86	28.393	2834.368	30.75303582	956.302	10.37592495	259.204	27.10482672	72.89517328	7.563548474	2.812376479	30.47803923	9216.560695	3665.610183	107	160	34.2580391
1202	MAX_WA4R26_27_composite.tif	Wistar	Aged	74	WA4R	27	14	2618.814	822.476	31.406	1259.024	48.07611384	104.622	3.995014537	35.12	33.56846552	66.43153448	2.65394946	1.341065078	16.52287162	2618.866381	1047.329488	23	43	45.53606469
1203	MAX_WA4R27_28_composite.tif	Wistar	Aged	74	WA4R	28	15	2992.356	922.846	30.84	981.415	32.79740111	647.851	21.65019804	457.937	70.68554344	29.31445656	6.3466379	15.30356014	14.71240085	2992.14515	840.6652008	18	39	46.70362227
1204	MAX_WA5R_01_composite.tif	Wistar	Aged	76	WA5R	1	-14	12066.495	3714.831	30.786	4052.699	33.58638113	442.859	3.670154423	86.982	19.64101441	80.35898559	2.949298864	0.720855559	31.95746444	12065.84632	10357.22703	222	25	46.65417581
1205	MAX_WA5R01_02_composite.tif	Wistar	Aged	76	WA5R	2	-13	20304.981	5750.938	28.323	4919.379	24.22744941	1664.412	8.197062583	274.678	16.50300527	83.49699473	6.844300913	1.35276167	39.252488	20306.85173	18972.47331	420	14	45.17255549
1206	MAX_WA5R02_03_composite.tif	Wistar	Aged	76	WA5R	3	-12	22800.583	6448.697	28.283	6895.808	30.24399859	2074.211	9.09718405	385.848	18.60215764	81.39784236	7.404911532	1.692272518	32.37581736	22800.65165	19202.75459	480	66	40.00573873
1207	MAX_WA5R03_04_composite.tif	Wistar	Aged	76	WA5R	4	-11	27280.008	7923.275	29.044	6824.96	25.01817448	1158.733	4.24755374	235.121	20.29121463	79.70878537	3.385673494	0.861880246	41.69027178	27280.34562	20322.58072	493	149	41.22227328
1208	MAX_WA5R04_05_composite.tif	Wistar	Aged	76	WA5R	5	-10	31999.307	9779.951	30.563	8442.633	26.3837995	1140.644	3.564589696	356.352	31.24129878	68.75870122	2.450965579	1.113624117	39.48861081	31999.34621	30572.52523	612	16	49.95510658
1209	MAX_WA5R05_06_composite.tif	Wistar	Aged	76	WA5R	6	-9	40433.648	11110.826	27.479	9535.139	23.58218828	1556.833	3.850340192	267.865	17.20576324	82.79423676	3.187859775	0.662480417	45.08847153	40434.95522	36844.08173	856	65	43.04215155
1210	MAX_WA5R06_07_composite.tif	Wistar	Aged	76	WA5R	7	-8	56987.12	15190.487	26.656	10427.644	18.29824704	2445.509	4.291336358	483.71	19.77952238	80.22047762	3.442530523	0.848805835	50.7544166	56985.93144	48751.85672	1061	142	45.94896958
1211	MAX_WA5R07_08_composite.tif	Wistar	Aged	76	WA5R	8	-7	60568.996	15433.794	25.481	11017.824	18.19053431	3199.698	5.28273244	674.336	21.07498895	78.92501105	4.169397162	1.113335278	51.04573325	60569.55022	37862.75168	953	589	39.73006472
1212	MAX_WA5R08_09_composite.tif	Wistar	Aged	76	WA5R	9	-6	69690.718	17799.662	25.541	13394.122	19.21937725	3728.959	5.350725473	581.703	15.59960836	84.40039164	4.516033254	0.834692218	49.88889728	69692.10466	47933.21059	1079	502	44.42373549
1213	MAX_WA5R09_10_composite.tif	Wistar	Aged	76	WA5R	10	-5	61367.521	14555.627	23.719	11558.043	18.83413703	3879.29	6.321405748	622.369	16.04337392	83.95662608	5.307238987	1.014166761	51.12545722	61367.95643	39619.76197	1056	645	37.51871398
1214	MAX_WA5R10_11_composite.tif	Wistar	Aged	76	WA5R	11	-4	53989.799	10543.673	19.529	16136.464	29.8879868	2048.439	3.794122293	427.517	20.87037984	79.12962016	3.002274559	0.791847734	46.7888909	53990.51192	48780.86209	488	111	99.96078297
1215	MAX_WA5R11_12_composite.tif	Wistar	Aged	76	WA5R	12	-3	63916.226	14434.898	22.584	10689.964	16.7249612	4282.936	6.700858715	550.65	12.85683466	87.14316534	5.839340389	0.861518326	53.99018008	63915.03741	49415.0584	1312	359	37.66391646
1216	MAX_WA5R12_13_composite.tif	Wistar	Aged	76	WA5R	13	-2	70502.631	16112.514	22.854	11890.339	16.86509969	4775.65	6.773718842	590.998	12.37523688	87.62476312	5.93545509	0.838263752	53.50718147	70503.46313	52273.5584	1399	497	37.36494525
1217	MAX_WA5R13_14_composite.tif	Wistar	Aged	76	WA5R	14	-1	67681.335	34658.654	51.209	11227.938	16.58941568	2907.487	4.295847592	919.149	31.6131766	68.3868234	2.937793706	1.358053886	27.90573673	67681.1762	63797.27417	715	111	89.22695688
1218	MAX_WA5R14_15_composite.tif	Wistar	Aged	76	WA5R	15	0	77559.28	17268.896	22.265	13126.891	16.9249779	5584.922	7.20084302	903.596	16.17920537	83.82079463	6.035803839	1.16503918	53.60917908	77559.17388	32741.26795	839	1373	39.02415727
1219	MAX_WA5R15_16_composite.tif	Wistar	Aged	76	WA5R	16	1	54361.176	12952.293	23.826	7748.756	14.25420966	4478.025	8.237542543	925.037	20.65725403	79.34274597	6.535892454	1.701650089	53.6822478	54361.13686	23125.57007	478	934	48.37985369
1220	MAX_WA5R16_17_composite.tif	Wistar	Aged	76	WA5R	17	2	56569.637	11373.648	20.106	10494.689	18.55180545	1157.782	2.046649159	241.802	20.88493343	79.11506657	1.619207845	0.427441314	59.29554539	56572.49092	19770.18156	503	1014	39.3045359
1221	MAX_WA5R17_18_composite.tif	Wistar	Aged	76	WA5R	18	3	47907.172	12983.214	27.101	6897.075	14.39674836	2045.719	4.270172742	342.357	16.73528965	83.26471035	3.555546965	0.714625777	54.2320789	47909.15185	29751.48458	675	460	44.07627346
1222	MAX_WA5R18_19_composite.tif	Wistar	Aged	76	WA5R	19	4	52631.171	12770.987	24.265	10186.106	19.35375141	2428.636	4.614444167	443.414	18.25773809	81.74226191	3.771951036	0.84249313	51.76680442	52631.40569	31805.11627	763	562	41.68429393
1223	MAX_WA5R19_20_composite.tif	Wistar	Aged	76	WA5R	20	5	49136.119	12922.506	26.299	11106.628	22.60379579	2128.08	4.330989185	326.857	15.35924401	84.64075599	3.665781988	0.665207197	46.76621502	49135.87326	41647.72971	914	169	45.56644388
1224	MAX_WA5R20_21_composite.tif	Wistar	Aged	76	WA5R	21	6	47386.599	12134.914	25.608	11279.694	23.80355256	1445.531	3.050505904	269.74	18.66027086	81.33972914	2.481273239	0.569232664	47.53794154	47386.28206	5382.894083	108	1041	49.84161188
1225	MAX_WA5R21_22_composite.tif	Wistar	Aged	76	WA5R	22	7	48532.815	8277.99	17.056	8117.704	16.7262171	1701.17	3.505195402	213.151	12.52967076	87.47032924	3.066005959	0.439189443	62.7125875	48534.9936	23522.20004	599	764	39.26911526
1226	MAX_WA5R22_23_composite.tif	Wistar	Aged	76	WA5R	23	8	38586.742	8813.958	22.842	6529.025	16.92038421	1446.138	3.747758751	282.573	19.53983645	80.46016355	3.015452821	0.73230593	56.48985704	38588.41985	16647.65446	362	534	45.98799575
1227	MAX_WA5R23_24_composite.tif	Wistar	Aged	76	WA5R	24	9	30401.887	8569.99	28.189	4549.427	14.96429153	1105.63	3.63671505	255.111	23.07381312	76.92618688	2.797586216	0.839128834	53.20999342	30401.20027	8083.931491	146	554	55.36939378
1228	MAX_WA5R24_25_composite.tif	Wistar	Aged	76	WA5R	25	10	30932.309	7373.814	23.839	4903.06	15.85093437	1372.703	4.43776441	265.673	19.35400447	80.64599553	3.578879288	0.858885122	55.87230122	30932.04389	17480.77735	349	271	50.08818724
1229	MAX_WA5R25_26_composite.tif	Wistar	Aged	76	WA5R	26	11	20036.483	7321.608	36.541	3542.478	17.68013877	711.226	3.549654897	327.49	46.04584197	53.95415803	1.915186413	1.634468484	42.22920633	20036.08647	13915.27491	247	93	56.3371454
1230	MAX_WA5R26_27_composite.tif	Wistar	Aged	76	WA5R	27	12	18594.226	5104.355	27.451	4454.735	23.95762534	1000.691	5.381729791	236.838	23.66744579	76.33255421	4.10801181	1.273717981	43.20964487	18593.85068	14431.29535	312	87	46.25415177
1231	MAX_WA5R27_28_composite.tif	Wistar	Aged	76	WA5R	28	13	12695.835	3222.249	25.38	4055.842	31.94624064	321.787	2.53458713	42.673	13.26125667	86.73874333	2.198469025	0.336118105	40.13917223	12696.31048	7858.987847	190	108	41.36309393
1232	MAX_WA5R28_29_composite.tif	Wistar	Aged	76	WA5R	29	14	3747.839	1381.76	36.868	550.465	14.6875306	112.94	3.013469896	49.644	43.95608288	56.04391712	1.688866571	1.324603325	45.4309995	3747.786437	2610.743499	58	26	45.01281895
1233	MAX_WS6R_01_composite.tif	Wistar	Aged	74	WA6R	1	-14	5409.03	1374.445	25.41	853.186	15.77336417	178.665	3.303087615	25.799	14.43987351	85.56012649	2.826125941	0.476961673	55.51354821	5409.123094	4617.286201	98	10	47.11516532
1234	MAX_WS6R01_02_composite.tif	Wistar	Aged	74	WA6R	2	-13	16975.787	4726.455	27.842	4435.986	26.13125389	399.051	2.350706922	68.366	17.13214602	82.86785398	1.947980379	0.402726542	43.67603919	16977.0939	12545.10213	257	87	48.81362697
1235	MAX_WS6R02_03_composite.tif	Wistar	Aged	74	WA6R	3	-12	23794.858	6273.254	26.364	6450.044	27.10688166	689.23	2.896550171	74.017	10.73908565	89.26091435	2.585487167	0.311063004	43.63256817	23795.21439	19202.43525	435	104	44.14352931
1236	MAX_WS6R03_04_composite.tif	Wistar	Aged	74	WA6R	4	-11	35917.783	10342.246	28.794	8147.781	22.68453206	1366.233	3.803778758	342.014	25.03335815	74.96664185	2.851565198	0.95221356	44.71768918	35917.1493	30036.86942	691	106	43.4686967
1237	MAX_WS6R04_05_composite.tif	Wistar	Aged	74	WA6R	5	-10	41181.235	9893.657	24.025	10815.71	26.26368539	2104.657	5.110718511	227.622	10.81515895	89.18484105	4.55798618	0.552732331	44.6005961	41181.43354	32219.02699	793	207	40.62929003
1238	MAX_WS6R05_06_composite.tif	Wistar	Aged	74	WA6R	6	-9	52204.928	12729.429	24.384	12063.247	23.10107516	2958.107	5.664764399	405.936	13.72283017	86.27716983	4.888754947	0.777581764	46.85016044	52203.55501	33923.98996	871	461	38.94832372
1239	MAX_WS6R06_07_composite.tif	Wistar	Aged	74	WA6R	7	-8	65435.905	15846.708	24.217	13593.489	20.77374646	3583.355	5.476129657	413.76	11.54672088	88.45327912	4.84381625	0.632313407	49.53312388	65436.16952	36480.51475	998	796	36.553622
1240	MAX_WS6R07_08_composite.tif	Wistar	Aged	74	WA6R	8	-7	75057.947	16873.647	22.481	15859.595	21.12980122	4071.237	5.424125176	355.719	8.737369011	91.26263099	4.950199344	0.473925832	50.9650736	75060.2843	41400.63882	1103	958	37.53457736
1241	MAX_WS6R08_09_composite.tif	Wistar	Aged	74	WA6R	9	-6	79813.423	21127.51	26.471	19476.406	24.40241913	3887.581	4.870836075	621.55	15.98809131	84.01190869	4.092082356	0.778753719	44.2557448	79812.70977	62404.42414	1487	419	41.96666048
1242	MAX_WS6R09_10_composite.tif	Wistar	Aged	74	WA6R	10	-5	95698.684	23480.148	24.535	21714.811	22.69081464	5393.371	5.635783873	825.195	15.30017127	84.69982873	4.773499289	0.862284585	47.13840149	95698.78978	77346.97533	2085	412	37.09687066
1243	MAX_WS6R10_11_composite.tif	Wistar	Aged	74	WA6R	11	-4	99342.694	23084.054	23.237	18515.984	18.63849595	6073.543	6.113728907	984.9	16.21623491	83.78376509	5.122312266	0.991416641	52.01077514	99343.90872	66675.70626	1808	858	36.87815612
1244	MAX_WS6R11_12_composite.tif	Wistar	Aged	74	WA6R	12	-3	104103.266	23228.946	22.313	20398.882	19.59485306	5778.982	5.551201439	1028.075	17.78989794	82.21010206	4.563648368	0.987553071	52.5409455	104104.0052	74191.38146	2156	839	34.41158695
1245	MAX_WS6R12_13_composite.tif	Wistar	Aged	74	WA6R	13	-2	106119.066	24469.511	23.059	18117.831	17.07311578	5431.449	5.118259333	1141.278	21.01240387	78.98759613	4.042790011	1.075469322	54.74962489	106118.6966	56152.34346	1550	1458	36.22731836
1246	MAX_WS6R13_14_composite.tif	Wistar	Aged	74	WA6R	14	-1	108026.39	24768.298	22.928	17266.572	15.98366103	5612.622	5.195602667	1341.966	23.90978762	76.09021238	3.953345104	1.242257563	55.8927363	108025.6504	51517.33663	1243	1553	41.44596671
1247	MAX_WS6R14_15_composite.tif	Wistar	Aged	74	WA6R	15	0	119184.879	27266.514	22.877	19290.374	16.18525283	7736.16	6.49089051	1427.047	18.44645147	81.55354853	5.293551542	1.197338968	54.44685666	119184.5097	67315.87088	1769	1467	38.05306437
1248	MAX_WS6R15_16_composite.tif	Wistar	Aged	74	WA6R	16	1	100857.198	24194.2	23.989	17049.539	16.90463283	6581.785	6.525845582	1151.181	17.49040724	82.50959276	5.384448614	1.141396968	52.58052159	100856.2475	73015.70247	1973	772	37.00745184
1249	MAX_WS6R16_17_composite.tif	Wistar	Aged	74	WA6R	17	2	116856.006	27113.464	23.202	21486.054	18.38677766	9191.092	7.865314171	1842.971	20.05170876	79.94829124	6.28818428	1.577129891	50.54590817	116855.9008	56598.19574	1449	1614	39.0601765
1250	MAX_WS6R17_18_composite.tif	Wistar	Aged	74	WA6R	18	3	89668.341	22125.772	24.675	17637.263	19.66944275	6541.805	7.29555708	1245.953	19.04601253	80.95398747	5.906044364	1.389512716	48.36000017	89668.02448	47209.27275	1174	1164	40.21232773
1251	MAX_WS6R18_19_composite.tif	Wistar	Aged	74	WA6R	19	4	79275.871	17979.251	22.679	14663.048	18.49623071	4604.3	5.807946279	872.225	18.9437048	81.0562952	4.707706081	1.100240198	53.01682301	79275.9499	36147.56689	822	1042	43.97514221
1252	MAX_WS6R19_20_composite.tif	Wistar	Aged	74	WA6R	20	5	78756.592	19590.428	24.875	14923.651	18.94908175	6059.02	7.693349656	1149.807	18.97678172	81.02321828	6.233399485	1.459950172	48.4825686	78758.44019	52447.17668	1398	703	37.51586315
1253	MAX_WS6R20_21_composite.tif	Wistar	Aged	74	WA6R	21	6	68828.581	18086.196	26.277	12296.837	17.86588772	5889.254	8.556407693	1247.748	21.18686	78.81314	6.743573574	1.812834119	47.30070459	68827.88958	45336.5358	1206	674	37.59248408
1254	MAX_WS6R21_22_composite.tif	Wistar	Aged	74	WA6R	22	7	70805.353	16768.418	23.682	12965.417	18.3113514	2558.977	3.614101041	262.557	10.2602329	89.7397671	3.243285857	0.370815184	54.39254756	70805.32988	31571.86932	617	838	51.16996649
1255	MAX_WS6R22_23_composite.tif	Wistar	Aged	74	WA6R	23	8	60788.59	16078.08	26.449	13777.33	22.66433553	3428.139	5.639444837	649.963	18.95964545	81.04035455	4.57022609	1.069218746	45.24721964	60789.85388	33077.94722	719	767	46.00548988
1256	MAX_WS6R23_24_composite.tif	Wistar	Aged	74	WA6R	24	9	50667.206	14649.396	28.913	9981.801	19.70071332	2089.474	4.123917944	601.165	28.77111656	71.22888344	2.937420706	1.186497238	47.26236874	50666.41378	39640.30452	864	274	45.87998208
1257	MAX_WS6R24_25_composite.tif	Wistar	Aged	74	WA6R	25	10	44136.887	12753.48	28.895	9412.429	21.32553889	1870.276	4.237444295	567.576	30.34717871	69.65282129	2.951499502	1.285944793	45.54201682	44138.59041	23179.76329	417	523	55.58696232
1258	MAX_WS6R25_26_composite.tif	Wistar	Aged	74	WA6R	26	11	36076.59	9288.293	25.746	6717.592	18.62036296	2554.541	7.080882644	679.142	26.58567625	73.41432375	5.198382109	1.882500536	48.5527544	36078.33305	20669.13518	452	359	45.72817518
1259	MAX_WS6R26_27_composite.tif	Wistar	Aged	74	WA6R	27	12	35574.502	8523.885	23.961	8669.304	24.36943179	1757.336	4.939875195	300.767	17.11493989	82.88506011	4.094418525	0.84545667	46.72969301	35575.47881	19585.39825	448	391	43.71740681
1260	MAX_WS6R27_28_composite.tif	Wistar	Aged	74	WA6R	28	13	33028.464	9920.3	30.036	9702.898	29.37738188	1295.438	3.922186633	371.113	28.64768518	71.35231482	2.798570954	1.123615679	36.66443148	33028.3054	15450.45089	299	389	51.67374881
1261	MAX_WS6R28_29_composite.tif	Wistar	Aged	74	WA6R	29	14	22594.351	5622.34	24.884	7182.289	31.78798541	836.682	3.703058344	188.092	22.48070354	77.51929646	2.870584776	0.832473568	39.62495624	22595.56451	12024.90446	291	260	41.32269574
1262	MAX_WS6R29_30_composite.tif	Wistar	Aged	74	WA6R	30	15	15053.993	3775.249	25.078	6168.791	40.97777248	196.911	1.308031696	93.056	47.25789824	52.74210176	0.689883408	0.618148288	32.63619583	15053.10379	7852.028135	144	117	54.52797316
1263	MAX_WS6R30_31_composite.tif	Wistar	Aged	74	WA6R	31	16	12483.925	3140.548	25.157	4290.646	34.36936701	446.979	3.580436441	46.132	10.32084281	89.67915719	3.210905224	0.369531217	36.89319655	12484.87562	6721.490446	147	103	45.7244248
1264	MAX_WS6R31_32_composite.tif	Wistar	Aged	74	WA6R	32	17	10178.026	1716.961	16.869	3605.087	35.42029663	273.067	2.682907275	28.968	10.60838549	89.39161451	2.398294129	0.284613146	45.0277961	10177.60301	5481.665165	108	84	50.75615893
1265	MAX_WS6R32_33_composite.tif	Wistar	Aged	74	WA6R	33	18	4495.4	1702.596	37.874	1950.683	43.39286827	118.485	2.635694265	32.374	27.32328987	72.67671013	1.915535881	0.720158384	16.09743747	4495.611475	4135.398365	76	1	54.41313638
1266	MAX_WS6R33_34_composite.tif	Wistar	Aged	74	WA6R	34	19	1722.084	561.45	32.603	113.494	6.590503135	173.832	10.09428112	25.746	14.81085186	85.18914814	8.599232093	1.495049022	50.71221575	1722.162899	1346.845806	26	7	51.80176175
1267	MAX_WA7L_01_composite.tif	Wistar	Aged	74	WA7L	1	-13	16846.106	4629.729	27.482	3253.092	19.31064663	1170.219	6.946525209	144.918	12.38383585	87.61616415	6.08627893	0.860246279	46.26082816	16847.80889	9122.408597	232	191	39.32072671
1268	MAX_WA7L01_02_composite.tif	Wistar	Aged	74	WA7L	2	-12	22004.514	6489.019	29.489	4189.721	19.04027964	1810.465	8.22769819	535.228	29.56301282	70.43698718	5.795342719	2.43235547	43.24302217	22004.59329	12446.26056	376	275	33.1017568
1269	MAX_WA7L02_03_composite.tif	Wistar	Aged	74	WA7L	3	-11	32834.695	7954.672	24.226	6372.436	19.40762964	2618.312	7.974223607	350.543	13.38812945	86.61187055	6.906624228	1.067599379	48.39214675	32834.58914	13113.88741	371	513	35.34740543
1270	MAX_WA7L03_04_composite.tif	Wistar	Aged	74	WA7L	4	-10	35353.587	8694.337	24.593	7221.08	20.42531073	3146.78	8.900878997	495.117	15.73408373	84.26591627	7.500407243	1.400471754	46.08081027	35352.08192	9487.979909	253	773	37.50189687
1271	MAX_WA7L04_05_composite.tif	Wistar	Aged	74	WA7L	5	-9	38998.125	8540.442	21.9	7432.33	19.05817267	4104.165	10.52400596	737.342	17.9657007	82.0342993	8.633294549	1.890711412	48.51782137	38997.01601	14542.38878	400	839	36.35597195
1272	MAX_WA7L05_06_composite.tif	Wistar	Aged	74	WA7L	6	-8	55457.406	14888.874	26.847	10415.84	18.78169347	5054.289	9.113821516	801.007	15.84806488	84.15193512	7.669457169	1.444364347	45.25748502	55456.85105	24728.07955	742	1047	33.32625277
1273	MAX_WA7L06_07_composite.tif	Wistar	Aged	74	WA7L	7	-7	62474.972	17887.938	28.632	12259.525	19.62309803	5463.269	8.744732211	931.956	17.05857793	82.94142207	7.253005251	1.491726959	43.00016976	62474.23312	32584.00521	931	950	34.99893149
1274	MAX_WA7L07_08_composite.tif	Wistar	Aged	74	WA7L	8	-6	60629.915	13505.847	22.276	13121.425	21.64183308	5949.355	9.812573546	813.603	13.67548247	86.32451753	8.470656771	1.341916775	46.26959338	60629.59803	22895.05562	650	1254	35.2231625
1275	MAX_WA7L08_09_composite.tif	Wistar	Aged	74	WA7L	9	-5	76196.4	17504.915	22.973	13459.61	17.66436472	6891.451	9.044326241	1342.098	19.47482468	80.52517532	7.282959562	1.761366679	50.31830904	76196.40006	18153.67024	507	1770	35.80605571
1276	MAX_WA7L09_10_composite.tif	Wistar	Aged	74	WA7L	10	-4	72978.798	15178.657	20.799	13583.613	18.613095	5118.06	7.013077963	732.747	14.3168896	85.6831104	6.009023333	1.00405463	53.57482704	72978.6399	12486.94421	342	1807	36.51153278
1277	MAX_WA7L10_11_composite.tif	Wistar	Aged	74	WA7L	11	-3	77597.252	16472.616	21.228	15138.598	19.50919344	8074.134	10.40518033	1331.35	16.48907487	83.51092513	8.689462354	1.715717974	48.85762623	77597.41013	29863.40701	936	1602	31.90534937
1278	MAX_WA7L11_12_composite.tif	Wistar	Aged	74	WA7L	12	-2	76985.023	19149.919	24.875	15393.26	19.99513594	6466.231	8.399336323	1011.016	15.63532141	84.36467859	7.086073092	1.31326323	46.73052774	76984.70588	22220.90116	585	1765	37.98444642
1279	MAX_WA7L12_13_composite.tif	Wistar	Aged	74	WA7L	13	-1	78430.791	19157.63	24.426	15582.804	19.86822242	6755.115	8.612835487	1046.004	15.48462165	84.51537835	7.279170498	1.333664989	47.0929421	78428.67892	40529.94414	1153	1315	35.15172952
1280	MAX_WA7L13_14_composite.tif	Wistar	Aged	74	WA7L	14	0	80767.639	14161.91	17.534	15701.844	19.44076142	9548.263	11.82189193	1192.638	12.49062788	87.50937212	10.3452634	1.476628529	51.20334665	80768.06154	15523.72558	319	1515	48.66371655
1281	MAX_WA7L14_15_composite.tif	Wistar	Aged	74	WA7L	15	1	52217.359	9180.345	17.581	4811.193	9.213780804	1948.623	3.731753266	407.66	20.92041406	79.07958594	2.951055031	0.780698235	69.47346593	52217.23972	8740.63566	189	479	46.24674953
1282	MAX_WA7L15_16_composite.tif	Wistar	Aged	74	WA7L	16	2	65624.737	14099.697	21.485	11929.156	18.17783437	4557.217	6.944358497	621.339	13.6341763	86.3658237	5.997552417	0.94680608	53.39280713	65622.47883	32064.06374	914	1099	35.08103253
1283	MAX_WA7L16_17_composite.tif	Wistar	Aged	74	WA7L	17	3	67567.101	16156.031	23.911	11537.076	17.07499039	6412.705	9.490868936	1044.895	16.29413797	83.70586203	7.944413658	1.546455279	49.52314068	67568.52713	24008.30247	706	1429	34.00609415
1284	MAX_WA7L17_18_composite.tif	Wistar	Aged	74	WA7L	18	4	69439.41	15632.025	22.512	12681.259	18.26233691	6981.575	10.05419689	943.258	13.51067632	86.48932368	8.695806891	1.358389998	49.1714662	69437.66722	33525.52943	945	1151	35.47675072
1285	MAX_WA7L18_19_composite.tif	Wistar	Aged	74	WA7L	19	5	64115.065	15145.57	23.622	12016.957	18.74279781	5290.836	8.252094886	900.902	17.02759261	82.97240739	6.846961787	1.405133099	49.3831073	64115.01196	25758.66811	700	1101	36.7980973
1286	MAX_WA7L19_20_composite.tif	Wistar	Aged	74	WA7L	20	6	47247.015	16405.438	34.723	10463.873	22.1471621	2928.453	6.198175694	756.75	25.8412889	74.1587111	4.596487207	1.601688488	36.9316622	47247.37197	28189.38625	573	427	49.19613657
1287	MAX_WA7L20_21_composite.tif	Wistar	Aged	74	WA7L	21	7	43702.214	11026.511	25.231	10370.025	23.72883214	3293.705	7.536700543	548.722	16.65971907	83.34028093	6.281107406	1.255593138	43.50346732	43702.13469	16956.56815	447	826	37.93415692
1288	MAX_WA7L21_22_composite.tif	Wistar	Aged	74	WA7L	22	8	44407.076	11390.072	25.649	9592.044	21.60026028	3315.173	7.465416097	567.233	17.11020812	82.88979188	6.188067866	1.277348232	45.28532362	44409.61097	30324.24341	772	375	39.28010804
1289	MAX_WA7L22_23_composite.tif	Wistar	Aged	74	WA7L	23	9	42313.271	10842.011	25.623	8689.954	20.53718324	3389.348	8.010129966	496.675	14.65399835	85.34600165	6.836325653	1.173804313	45.82968679	42313.37712	14088.30167	380	826	37.07447807
1290	MAX_WA7L23_24_composite.tif	Wistar	Aged	74	WA7L	24	10	45473.836	14709.708	32.348	12585.351	27.67602672	2591.589	5.699077157	981.652	37.87838272	62.12161728	3.5403589	2.158718257	34.27689613	45473.04352	32112.1952	329	164	97.60545653
1291	MAX_WA7L24_25_composite.tif	Wistar	Aged	74	WA7L	25	11	40585.114	8938.41	22.024	10775.282	26.54983795	3132.679	7.718788224	470.137	15.00750635	84.99249365	6.560390591	1.158397633	43.70737382	40584.92953	12725.11024	220	510	57.84141017
1292	MAX_WA7L25_26_composite.tif	Wistar	Aged	74	WA7L	26	12	35547.277	9088.16	25.566	9164.157	25.78019408	4247.023	11.94753398	624.376	14.70149797	85.29850203	10.19106752	1.756466466	36.70627194	35547.43537	18267.03922	452	457	40.41380358
1293	MAX_WA7L26_27_composite.tif	Wistar	Aged	74	WA7L	27	13	29110.04	8129.217	27.926	6857.228	23.55623008	3523.756	12.10495073	578.086	16.40539243	83.59460757	10.11908606	1.985864671	36.41281918	29110.63435	15715.20349	418	310	37.5961806
1294	MAX_WA7L27_28_composite.tif	Wistar	Aged	74	WA7L	28	14	24219.47	8269.355	34.143	9159.695	37.81955179	1716.723	7.08819392	598.128	34.84126443	65.15873557	4.618577533	2.469616387	20.94925429	24219.31199	20308.5271	375	64	54.15607226
1295	MAX_WA7L28_29_composite.tif	Wistar	Aged	74	WA7L	29	15	21669.815	7392.43	34.114	6389.521	29.48581241	1775.504	8.193443276	461.898	26.01503573	73.98496427	6.06191608	2.131527196	28.20674432	21669.60358	18234.24038	336	68	54.26857257
1296	MAX_WA7L29_30_composite.tif	Wistar	Aged	74	WA7L	30	16	20289.983	6543.575	32.25	4019.454	19.81004124	1379.146	6.797176715	347.718	25.21255908	74.78744092	5.08343452	1.713742195	41.14278204	20290.14101	9717.366998	217	251	44.78049308
1297	MAX_WA7L30_31_composite.tif	Wistar	Aged	74	WA7L	31	17	9056.842	3449.581	38.088	1837.453	20.28800988	572.672	6.32308701	189.94	33.16732789	66.83267211	4.225888008	2.097199002	35.30090311	9057.08014	8433.358164	166	10	50.80336243
1298	MAX_WA7L31_32_composite.tif	Wistar	Aged	74	WA7L	32	18	6335.916	2200.591	34.732	1836.185	28.98057676	200.503	3.164546373	33.034	16.47556396	83.52443604	2.643169512	0.521376862	33.12287686	6335.559457	4562.655171	104	33	43.87168434
1299	MAX_WA7L32_33_composite.tif	Wistar	Aged	74	WA7L	33	19	1004.23	485.928	48.388	137.313	13.67346126	78.189	7.785965366	49.987	63.93098773	36.06901227	2.808320803	4.977644563	30.15257337	1004.28255	969.7832391	24	0	40.40763496
1300	MAX_WA7R_01_composite.tif	Wistar	Aged	74	WA7R	1	-9	1758.894	647.693	36.824	440.958	25.07018615	55.374	3.148228375	1.743	3.14768664	96.85231336	3.049132011	0.099096364	34.95758547	1759.13165	1549.316112	34	0	45.56812095
1301	MAX_WA7R01_02_composite.tif	Wistar	Aged	74	WA7R	2	-8	6760.925	1861.773	27.537	1276.716	18.88374742	2.165	0.032022245	NA	NA	NA	NA	NA	53.54723034	6760.964166	6457.544188	14	0	461.2531563
1302	MAX_WA7R02_03_composite.tif	Wistar	Aged	74	WA7R	3	-7	11827.835	3990.328	33.737	2459.161	20.79130289	139.742	1.181467276	11.751	8.40906814	91.59093186	1.082116888	0.099350388	44.29022984	11827.55801	8799.717677	60	35	146.6619613
1303	MAX_WA7R03_04_composite.tif	Wistar	Aged	74	WA7R	4	-6	25341.763	7030.427	27.742	4309.183	17.00427472	467.127	1.843309007	56.219	12.03505685	87.96494315	1.62146572	0.221843287	53.41041627	25342.47549	14136.3805	326	235	43.36313037
1304	MAX_WA7R04_05_composite.tif	Wistar	Aged	74	WA7R	5	-5	31803.082	7506.505	23.603	6155.878	19.35623095	1337.054	4.204164867	205.467	15.36714299	84.63285701	3.55810484	0.646060027	52.83660419	31802.68565	18226.75594	486	319	37.50361304
1305	MAX_WA7R05_06_composite.tif	Wistar	Aged	74	WA7R	6	-4	39659.285	10858.039	27.378	10352.624	26.10390984	1390.342	3.505716253	423.741	30.47746526	69.52253474	2.4372628	1.068453453	43.01237391	39659.36401	22751.75971	351	349	64.81982825
1306	MAX_WA7R06_07_composite.tif	Wistar	Aged	74	WA7R	7	-3	57250.364	11535.809	20.15	13064.466	22.81988286	4384.969	7.659285799	861.742	19.65217998	80.34782002	6.154069169	1.505216631	49.37083134	57250.91818	51313.40993	605	53	84.8155536
1307	MAX_WA7R07_08_composite.tif	Wistar	Aged	74	WA7R	8	-2	42020.637	8448.865	20.106	6592.189	15.68797969	798.683	1.900692272	552.34	69.15634864	30.84365136	0.586242898	1.314449374	62.30532803	42021.21835	24978.20859	109	50	229.157877
1308	MAX_WA7R08_09_composite.tif	Wistar	Aged	74	WA7R	9	-1	60925.876	14318.922	23.502	10279.109	16.87149972	4699.705	7.713807841	634.252	13.49557047	86.50442953	6.672785468	1.041022373	51.91269244	60926.19305	39514.70005	1054	531	37.49022775
1309	MAX_WA7R09_10_composite.tif	Wistar	Aged	74	WA7R	10	0	64044.138	15875.914	24.789	11646.002	18.18433718	3746.836	5.850396487	736.338	19.65226127	80.34773873	4.700661285	1.149735203	51.17626633	64043.8207	37323.40476	797	572	46.82986796
1310	MAX_WA7R10_11_composite.tif	Wistar	Aged	74	WA7R	11	1	52638.169	13196.075	25.069	9234.398	17.5431596	3359.773	6.382769507	683.235	20.33574887	79.66425113	5.084785529	1.297983978	51.00507089	52637.29716	32537.25418	869	561	37.44217972
1311	MAX_WA7R11_12_composite.tif	Wistar	Aged	74	WA7R	12	2	48981.272	11814.975	24.121	8915.252	18.20134847	3668.119	7.4888194	729.393	19.88466023	80.11533977	5.999693107	1.489126293	50.18883213	48981.43089	32519.35211	895	480	36.33447163
1312	MAX_WA7R12_13_composite.tif	Wistar	Aged	74	WA7R	13	3	47084.855	11713.787	24.878	8222.933	17.46407205	3249.131	6.900586186	372.619	11.46826644	88.53173356	6.109208577	0.79137761	50.75734177	47084.93392	23994.89477	597	615	40.19245355
1313	MAX_WA7R13_14_composite.tif	Wistar	Aged	74	WA7R	14	4	47721.14	9633.74	20.188	9659.671	20.24191166	3504.268	7.343219378	476.369	13.59396599	86.40603401	6.344984634	0.998234745	52.22686897	47721.73387	27719.68492	785	590	35.31170053
1314	MAX_WA7R14_15_composite.tif	Wistar	Aged	74	WA7R	15	5	41563.545	10063.502	24.212	7488.443	18.01685347	3340.576	8.03727401	394.06	11.79616928	88.20383072	7.089183562	0.948090448	49.73387252	41563.58481	35723.19197	1026	147	34.8179259
1315	MAX_WA7R15_16_composite.tif	Wistar	Aged	74	WA7R	16	6	21114.465	5365.988	25.414	3782.115	17.91243586	1275.818	6.042388476	102.06	7.999573607	92.00042639	5.559023163	0.483365314	50.63117567	21114.67752	15431.71252	378	112	40.82463629
1316	MAX_WA7R16_17_composite.tif	Wistar	Aged	74	WA7R	17	7	12563.619	3619.848	28.812	2840.917	22.6122505	738.372	5.877064562	130.315	17.64896285	82.35103715	4.839823621	1.037240941	42.69868494	12563.46063	7705.349998	186	129	41.42661289
1317	MAX_WA7R17_18_composite.tif	Wistar	Aged	74	WA7R	18	8	10985.344	3381.188	30.779	2596.025	23.63171331	562.321	5.118829233	74.518	13.25186148	86.74813852	4.440489073	0.678340159	40.47045746	10985.30422	9863.00599	280	19	35.22502139
1318	MAX_WA7R18_19_composite.tif	Wistar	Aged	74	WA7R	19	9	8435.688	3764.554	44.627	1544.053	18.30381825	844.261	10.00820561	185.372	21.95671718	78.04328282	7.810732213	2.197473401	27.06097613	8436.797297	7892.007365	130	11	60.70774896
1319	MAX_WA7R19_20_composite.tif	Wistar	Aged	74	WA7R	20	10	8673.661	2572.022	29.653	2241.125	25.83828213	836.207	9.640761842	174.651	20.88609639	79.11390361	7.627183031	2.013578811	34.86795603	8672.314652	8120.383384	223	7	36.41427526
1320	MAX_WA7R20_21_composite.tif	Wistar	Aged	74	WA7R	21	11	7105.526	2433.864	34.253	879.539	12.37823913	654.479	9.210845193	97.598	14.91231957	85.08768043	7.837294523	1.37355067	44.15791567	7106.516371	5783.536793	158	35	36.60466325
1321	MAX_WA7R21_22_composite.tif	Wistar	Aged	74	WA7R	22	12	5706.206	1520.894	26.653	2060.559	36.11084142	448.431	7.858654244	106.206	23.68391124	76.31608876	5.997417549	1.861236696	29.37750433	5706.364504	5392.519872	133	0	40.5452622
1322	MAX_WA7R22_23_composite.tif	Wistar	Aged	74	WA7R	23	13	1938.8	761.662	39.285	648.722	33.45997524	102.641	5.294047865	15.685	15.28141776	84.71858224	4.485042294	0.80900557	21.96097689	1938.641347	1930.839494	69	0	27.98318107
1323	MAX_WA7R23_24_composite.tif	Wistar	Aged	74	WA7R	24	14	1666.974	736.946	44.209	179.959	10.7955493	85.952	5.156169202	17.323	20.15427215	79.84572785	4.116980829	1.039188374	39.8392815	1667.079458	1438.99632	31	1	46.41923611
1324	MAX_WA7R24_25_composite.tif	Wistar	Aged	74	WA7R	25	15	665.649	104.093	15.638	NA	NA	NA	NA	NA	NA	NA	NA	NA	84.362	NA	NA	NA	NA	NA
1325	MAX_WA8R_S1_01_composite.tif	Wistar	Aged	74	WA8R	1	-16	950.863	299.051	31.45	538.318	56.61362362	40.349	4.243408356	12.305	30.49641875	69.50358125	2.949320775	1.294087581	7.69296802	950.8627038	913.2862954	11	0	83.02602686
1326	MAX_WA8R_S101_02_composite.tif	Wistar	Aged	74	WA8R	2	-15	4917.108	1612.709	32.798	1628.13	33.11153629	516.823	10.51071077	204.279	39.52591119	60.47408881	6.356256564	4.154454204	23.57975294	4917.108058	4443.198624	86	3	51.66510028
1327	MAX_WA8R_S102_03_composite.tif	Wistar	Aged	74	WA8R	3	-14	6408.876	2785.305	43.46	1979.254	30.88301287	394.747	6.159379585	221.496	56.11087608	43.88912392	2.703297739	3.456081846	19.49760754	6408.919401	4633.018607	107	35	43.29923932
1328	MAX_WA8R_S103_04_composite.tif	Wistar	Aged	74	WA8R	4	-13	4662.895	1394.725	29.911	683.235	14.65259243	387.195	8.303746921	178.137	46.00705071	53.99294929	4.483437864	3.820309057	47.13266064	4663.486182	4293.185962	76	0	56.48928898
1329	MAX_WA8R_S104_05_composite.tif	Wistar	Aged	74	WA8R	5	-12	4309.976	1428.684	33.148	1576.268	36.57254704	329.154	7.637026285	167.574	50.91051605	49.08948395	3.748976792	3.888049493	22.64242668	4309.711465	3259.398771	68	19	47.93233486
1330	MAX_WA8R_S105_06_composite.tif	Wistar	Aged	74	WA8R	6	-11	7226.097	2269.168	31.402	2180.259	30.17201402	415.476	5.749659879	135.253	32.55374558	67.44625442	3.87793023	1.871729649	32.6763261	7226.295127	6533.624071	134	9	48.75838859
1331	MAX_WA8R_S106_07_composite.tif	Wistar	Aged	74	WA8R	7	-10	11053.155	3337.988	30.199	2846.119	25.74938106	1249.438	11.30390373	104.358	8.352395237	91.64760476	10.35975701	0.944146716	32.74771521	11053.15508	8827.87114	227	50	38.88930018
1332	MAX_WA8R_S107_08_composite.tif	Wistar	Aged	74	WA8R	8	-9	19324.623	5905.415	30.559	4032.182	20.86551443	1516.854	7.849332947	578.878	38.16306645	61.83693355	4.853786798	2.995546149	40.72615263	19324.79638	14841.88114	368	120	40.33119875
1333	MAX_WA8R_S108_09_composite.tif	Wistar	Aged	74	WA8R	9	-8	31803.557	9697.194	30.491	5687.827	17.88424798	2746.725	8.636533958	1019.123	37.10320473	62.89679527	5.432103082	3.204430875	42.98821806	31804.49858	16326.71779	369	383	44.24584766
1334	MAX_WA8R_S109_10_composite.tif	Wistar	Aged	74	WA8R	10	-7	36294.231	9828.908	27.081	5135.277	14.14901724	842.729	2.321936508	243.967	28.94963861	71.05036139	1.64974428	0.672192228	56.44804626	36294.03252	26018.6231	568	252	45.80743503
1335	MAX_WA8R_S110_11_composite.tif	Wistar	Aged	74	WA8R	11	-6	35384.007	10319.853	29.165	4622.282	13.06319547	2243.211	6.339618348	589.757	26.29075018	73.70924982	4.672885126	1.666733222	51.43218618	35384.16552	27515.1456	598	201	46.01194916
1336	MAX_WA8R_S111_12_composite.tif	Wistar	Aged	74	WA8R	12	-5	40734.125	12119.809	29.753	5400.158	13.25708604	2536.268	6.226396173	670.428	26.43364187	73.56635813	4.580532907	1.645863266	50.76351778	40734.40211	32849.26913	789	196	41.63405466
1337	MAX_WA8R_S112_13_composite.tif	Wistar	Aged	74	WA8R	13	-4	45877.64	14108.702	30.753	4859.226	10.59170873	3447.759	7.515118476	1012.548	29.36829401	70.63170599	5.308056387	2.20706209	51.1401728	45877.151	32638.93714	764	391	42.72112191
1338	MAX_WA8R_S113_14_composite.tif	Wistar	Aged	74	WA8R	14	-3	59367.802	15052.752	25.355	8463.837	14.25661169	4702.927	7.921679499	1193.14	25.37015778	74.62984222	5.911936912	2.009742587	52.46670881	59367.7225	31941.98064	821	847	38.90618836
1339	MAX_WA8R_S114_15_composite.tif	Wistar	Aged	74	WA8R	15	-2	65168.199	17697.522	27.157	8867.087	13.60646318	5338.341	8.191635003	1678.381	31.44012344	68.55987656	5.616174846	2.575460157	51.04490182	65167.96123	51542.09823	1292	371	39.89326489
1340	MAX_WA8R_S115_16_composite.tif	Wistar	Aged	74	WA8R	16	-1	63981.766	22252.046	34.779	10967.81	17.14208701	3597.667	5.622956703	1133.99	31.52014903	68.47985097	3.85059237	1.772364333	42.45595628	63982.34695	38286.27468	591	715	64.78219066
1341	MAX_WA8R_S116_17_composite.tif	Wistar	Aged	74	WA8R	17	0	65907.231	19160.772	29.072	8887.526	13.48490274	5656.113	8.581930866	1765.416	31.21253058	68.78746942	5.90329307	2.678637796	48.86116639	65906.32915	25817.50886	582	1189	44.35998087
1342	MAX_WA8R_S117_18_composite.tif	Wistar	Aged	74	WA8R	18	1	64046.778	15859.7	24.763	6447.799	10.06732766	4099.438	6.400693568	1138.822	27.77995423	72.22004577	4.622583825	1.778109743	58.76897877	64047.41195	30973.87399	637	901	48.62460595
1343	MAX_WA8R_S118_19_composite.tif	Wistar	Aged	74	WA8R	19	2	64443.981	14584.648	22.632	7369.536	11.43556913	5578.004	8.655585694	1321.395	23.68938782	76.31061218	6.605130431	2.050455263	57.27684517	64441.8901	20639.80018	493	1266	41.86572045
1344	MAX_WA8R_S119_20_composite.tif	Wistar	Aged	74	WA8R	20	3	58040.782	14445.012	24.888	7283.135	12.54830612	5609.216	9.664266756	1787.386	31.86516618	68.13483382	6.584732094	3.079534662	52.89942712	58041.99665	33733.35429	834	614	40.44766701
1345	MAX_WA8R_S120_21_composite.tif	Wistar	Aged	74	WA8R	21	4	52452.955	12791.558	24.387	6477.559	12.34927374	4488.931	8.558013557	1079.223	24.04187099	75.95812901	6.500506978	2.057506579	54.7057127	52453.82653	37460.31604	837	329	44.75545524
1346	MAX_WA8R_S121_22_composite.tif	Wistar	Aged	74	WA8R	22	5	44710.22	11721.761	26.217	7235.498	16.18309639	5235.277	11.70935191	1579.437	30.16911999	69.83088001	8.176743483	3.532608428	45.8905517	44709.79724	28469.09054	723	444	39.37633547
1347	MAX_WA8R_S122_23_composite.tif	Wistar	Aged	74	WA8R	23	6	40781.022	9250.163	22.683	5859.362	14.36786454	3614.039	8.862060887	757.701	20.96549041	79.03450959	7.004086362	1.857974526	54.08707457	40781.45805	24461.41113	675	517	36.23912761
1348	MAX_WA8R_S123_24_composite.tif	Wistar	Aged	74	WA8R	24	7	39228.018	9228.536	23.525	5687.88	14.49953449	1838.35	4.686318845	375.55	20.42864525	79.57135475	3.728967393	0.957351452	57.28914666	39230.9886	21354.35326	488	561	43.75892061
1349	MAX_WA8R_S2_01_composite.tif	Wistar	Aged	74	WA8R	25	8	38926.749	10020.459	25.742	4659.726	11.97049874	3734.108	9.592653114	807.318	21.62010311	78.37989689	7.518711619	2.073941495	52.69484814	38925.12499	19155.67888	375	506	51.08181035
1350	MAX_WA8R_S201_02_composite.tif	Wistar	Aged	74	WA8R	26	9	43215.415	11268.313	26.075	6767.368	15.6596159	5731.582	13.26281837	1404.733	24.50864351	75.49135649	10.0122815	3.250536874	45.00256573	43215.41466	24802.92707	675	592	36.74507714
1351	MAX_WA8R_S202_03_composite.tif	Wistar	Aged	74	WA8R	27	10	39888.649	12401.828	31.091	7431.3	18.63011204	4839.738	12.13312088	1242.784	25.67874542	74.32125458	9.017487657	3.115633222	38.14576708	39889.77098	29042.30256	729	290	39.83854946
1352	MAX_WA8R_S203_04_composite.tif	Wistar	Aged	74	WA8R	28	11	29794.094	7891.112	26.485	4508.788	15.13316028	3061.99	10.27717104	508.215	16.59753951	83.40246049	8.571413516	1.705757524	48.10466868	29795.91618	24184.87692	492	129	49.1562539
1353	MAX_WA8R_S204_05_composite.tif	Wistar	Aged	74	WA8R	29	12	34305.048	8632.072	25.163	4696.854	13.6914369	4240.474	12.36107875	728.02	17.16836373	82.83163627	10.23888379	2.122194961	48.78448435	34304.96843	20196.80653	505	411	39.99367629
1354	MAX_WA8R_S205_06_composite.tif	Wistar	Aged	74	WA8R	30	13	33917.589	7657.654	22.577	3124.203	9.211158847	2726.445	8.038439878	1140.169	41.8188887	58.1811113	4.676853653	3.361586226	60.17340127	33917.82638	18943.03337	284	232	66.70082173
1355	MAX_WA8R_S206_07_composite.tif	Wistar	Aged	74	WA8R	31	14	20508.151	5999.078	29.252	2764.761	13.48127874	1889.605	9.213921821	466.018	24.6621913	75.3378087	6.941566795	2.272355026	48.05279944	20508.42829	10952.30367	236	319	46.40806641
1356	MAX_WA8R_S207_08_composite.tif	Wistar	Aged	74	WA8R	32	15	21467.015	5926.012	27.605	3644.3	16.97627733	2533.125	11.80008026	551.521	21.77235628	78.22764372	9.230924747	2.569155516	43.61864241	21467.37131	12562.83496	338	277	37.16815076
1357	MAX_WA8R_S208_09_composite.tif	Wistar	Aged	74	WA8R	33	16	15932.449	4962.896	31.15	3389.718	21.27556159	1735.26	10.89135763	427.517	24.63705727	75.36294273	8.208047614	2.683310017	36.68308078	15930.439	11528.65938	293	99	39.34696034
1358	MAX_WA8R_S209_10_composite.tif	Wistar	Aged	74	WA8R	34	17	15143.483	5283.812	34.892	1119.599	7.393272737	1130.24	7.463540587	311.594	27.56883494	72.43116506	5.405929402	2.057611185	50.25118668	15143.53312	6914.496653	157	232	44.04137995
1359	MAX_WA8R_S210_11_composite.tif	Wistar	Aged	74	WA8R	35	18	11190.177	3841.344	34.328	1602.833	14.32357147	1023.77	9.148827583	271.43	26.51279096	73.48720904	6.723218051	2.425609532	42.19960095	11190.61903	2075.741701	55	253	37.7407582
1360	MAX_WA8R_S211_12_composite.tif	Wistar	Aged	74	WA8R	36	19	7596.682	2020.422	26.596	1989.315	26.1866299	730.159	9.611551464	168.683	23.10222842	76.89777158	7.39106889	2.220482574	37.60581864	7598.464833	3842.147294	105	112	36.59187899
1361	MAX_WO1L_01_composite.tif	Wistar	Old	265	WO1L	1	-10	4450.061	2196.762	49.365	1213.948	27.2793564	819.835	18.42300589	610.275	74.43875902	25.56124098	4.709148931	13.71385696	4.932637718	4450.668035	864.6996312	8	33	108.0874539
1362	MAX_WO1L01_02_composite.tif	Wistar	Old	265	WO1L	2	-9	13170.118	2992.119	22.719	4691.467	35.62205745	3462.837	26.29313572	1227.072	35.43545365	64.56454635	16.9760438	9.31709192	15.36580683	13170.31589	12608.5231	209	12	60.32786174
1363	MAX_WO1L02_03_composite.tif	Wistar	Old	265	WO1L	3	-8	18156.542	3760.778	20.713	3210.974	17.68494243	3613.326	19.90095911	897.601	24.8414065	75.1585935	14.95728096	4.943678152	41.70109846	18156.29861	17656.71074	383	7	46.10107242
1364	MAX_WO1L03_04_composite.tif	Wistar	Old	265	WO1L	4	-7	17682.867	5291.522	29.925	3437.143	19.43770204	4215.415	23.83897928	1568.954	37.2194434	62.7805566	14.96624388	8.8727354	26.79831868	17683.21937	12507.40378	239	122	52.33223338
1365	MAX_WO1L04_05_composite.tif	Wistar	Old	265	WO1L	5	-6	47595.472	8688.422	18.255	5152.493	10.82559492	9797.855	20.58568723	2664.285	27.19253347	72.80746653	14.98791734	5.597769889	50.33371785	47594.62738	12481.97179	260	872	48.00758381
1366	MAX_WO1L05_06_composite.tif	Wistar	Old	265	WO1L	6	-5	47198.296	9797.089	20.757	5341.562	11.31727722	1466.841	3.107826181	283.154	19.30366004	80.69633996	2.50790198	0.599924201	64.8178966	47196.63236	15446.66727	368	811	41.97463932
1367	MAX_WO1L06_07_composite.tif	Wistar	Old	265	WO1L	7	-4	40407.506	10394.134	25.723	5534.513	13.69674486	9438.65	23.3586552	3177.808	33.66803515	66.33196485	15.49425495	7.864400243	37.22159995	40407.74358	2367.690118	52	944	45.53250228
1368	MAX_WO1L07_08_composite.tif	Wistar	Old	265	WO1L	8	-3	46175.423	11663.879	25.26	5327.144	11.53675192	10117.661	21.91135531	3372.078	33.32863198	66.67136802	14.60860034	7.302754974	41.29189277	46177.06438	4189.121491	78	1036	53.70668578
1369	MAX_WO1L08_09_composite.tif	Wistar	Old	265	WO1L	9	-2	54185.892	11070.636	20.431	4994.584	9.217498902	10005.276	18.4647251	2840.072	28.38574368	71.61425632	13.22337556	5.241349538	51.886776	54185.95417	11203.47534	244	1128	45.91588256
1370	MAX_WO1L09_10_composite.tif	Wistar	Old	265	WO1L	10	-1	59137.592	17341.619	29.324	5800.556	9.808576582	10593.95	17.91407063	4410.636	41.63353612	58.36646388	10.45580956	7.458261067	42.95335279	59138.38421	403.7214083	9	1464	44.85793425
1371	MAX_WO1L10_11_composite.tif	Wistar	Old	265	WO1L	11	0	64850.69	17051.177	26.293	5057.246	7.798291738	10991.074	16.94827611	3913.908	35.60987762	64.39012238	10.91301573	6.03526038	48.96043215	64850.21481	9656.660483	203	1304	47.56975607
1372	MAX_WO1L11_12_composite.tif	Wistar	Old	265	WO1L	12	1	63140.674	13109.753	20.763	6778.828	10.73607165	10270.976	16.266814	2941.445	28.63841761	71.36158239	11.60825588	4.658558127	52.23411435	63139.4462	16028.71674	355	1286	45.15131475
1373	MAX_WO1L12_13_composite.tif	Wistar	Old	265	WO1L	13	2	63505.001	15932.397	25.088	7211.996	11.35657962	11503.461	18.11426001	4079.977	35.46738673	64.53261327	11.68960536	6.42465465	45.44116037	63504.36739	20411.72979	394	1123	51.80642078
1374	MAX_WO1L13_14_composite.tif	Wistar	Old	265	WO1L	14	3	57112.048	13627.342	23.861	5412.648	9.477243751	10164.426	17.79734111	3131.306	30.8065207	69.1934793	12.31459954	5.482741575	48.86441513	57110.46332	1422.980071	31	1407	45.90258294
1375	MAX_WO1L14_15_composite.tif	Wistar	Old	265	WO1L	15	4	50484.924	26523.363	52.537	3664.633	7.258866033	5732.375	11.35462737	2566.872	44.77850804	55.22149196	6.270194643	5.084432731	28.84950659	50485.91385	30084.68818	162	488	185.7079517
1376	MAX_WO1L15_16_composite.tif	Wistar	Old	265	WO1L	16	5	48194.34	10049.216	20.851	4582.462	9.508299107	7687.467	15.95097474	2089.606	27.18198335	72.81801665	11.61518344	4.335791298	53.68972615	48194.17494	20037.31094	472	828	42.45192996
1377	MAX_WO1L16_17_composite.tif	Wistar	Old	265	WO1L	17	6	53368.46	11269.369	21.116	5109.082	9.573223586	7517.226	14.08552167	2095.6	27.87730474	72.12269526	10.15885787	3.926663801	55.22525474	53371.25892	4982.82521	85	1104	58.62147306
1378	MAX_WO1L17_18_composite.tif	Wistar	Old	265	WO1L	18	7	54807.389	10728.728	19.575	5863.535	10.69843885	7345.876	13.403076	2169.406	29.53229812	70.46770188	9.444839636	3.958236361	56.32348515	54806.06899	10470.35993	222	1068	47.16378345
1379	MAX_WO1L18_19_composite.tif	Wistar	Old	265	WO1L	19	8	47368.933	10978.082	23.176	3943.668	8.325431354	7130.929	15.05402074	2335.263	32.74836981	67.25163019	10.12407436	4.929946385	53.4445479	47368.57667	2191.751733	43	1235	50.97097054
1380	MAX_WO1L19_20_composite.tif	Wistar	Old	265	WO1L	20	9	43873.485	8131.541	18.534	4821.095	10.98863015	6010.829	13.70036823	1669.166	27.76931435	72.23068565	9.895869909	3.804498321	56.77700162	43876.81204	9558.489234	206	904	46.40043318
1381	MAX_WO1L20_21_composite.tif	Wistar	Old	265	WO1L	21	10	32880.747	7435.816	22.614	3923.177	11.93153246	5281.514	16.06263386	1861.535	35.24623811	64.75376189	10.40115968	5.661474175	49.39183369	32881.04551	1758.880401	44	741	39.97455457
1382	MAX_WO1L21_22_composite.tif	Wistar	Old	265	WO1L	22	11	30199.06	5433.535	17.992	2238.167	7.411379692	3638.465	12.04827236	1169.19	32.13415547	67.86584453	8.17666179	3.871610573	62.54834794	30199.93182	13336.04367	275	405	48.49470424
1383	MAX_WO1L22_23_composite.tif	Wistar	Old	265	WO1L	23	12	10561.233	2100.168	19.886	852.051	8.067722774	1716.063	16.24869937	342.674	19.96861421	80.03138579	13.00405928	3.244640091	55.79757785	10560.6164	5716.245755	121	111	47.24170045
1384	MAX_WO1L23_24_composite.tif	Wistar	Old	265	WO1L	24	13	2694.89	763.748	28.341	240.429	8.921662851	276.394	10.25622567	88.672	32.08173839	67.91826161	6.965850183	3.290375488	52.48111148	2694.870317	2059.721614	43	7	47.90050266
1385	MAX_WO2R_01_composite.tif	Wistar	Old	261	WO2R	1	-5	2436.373	752.235	30.875	208.213	8.546023125	801.773	32.90846681	270.426	33.72849921	66.27150079	21.80893484	11.09953197	27.67051007	2436.333169	2430.786509	61	0	39.84895917
1386	MAX_WO2R01_02_composite.tif	Wistar	Old	261	WO2R	2	-4	27518.324	7722.218	28.062	4282.645	15.56288457	6148.511	22.34333385	2212.976	35.99206377	64.00793623	14.30150688	8.041826966	34.03178158	27517.63763	10921.82669	240	419	45.50761119
1387	MAX_WO2R02_03_composite.tif	Wistar	Old	261	WO2R	3	-3	54805.435	11950.783	21.806	6185.823	11.28687876	10487.639	19.13612947	3450.188	32.89766171	67.10233829	12.84079033	6.295339139	47.77099177	54804.48462	38207.78085	990	386	38.59371803
1388	MAX_WO2R03_04_composite.tif	Wistar	Old	261	WO2R	4	-2	54163.552	16518.615	30.498	6412.151	11.83849796	7985.171	14.74270188	3471.313	43.47199327	56.52800673	8.333755511	6.40894637	42.92080016	54163.65771	48728.26478	1118	71	43.58521
1389	MAX_WO2R04_05_composite.tif	Wistar	Old	261	WO2R	5	-1	70344.352	16580.221	23.57	7998.612	11.37065276	13047.065	18.54742368	4142.639	31.7515012	68.2484988	12.65833823	5.889085452	46.51192356	70345.30289	63976.58006	1675	142	38.19497317
1390	MAX_WO2R05_06_composite.tif	Wistar	Old	261	WO2R	6	0	73598.5	15855.449	21.543	8353.934	11.35068514	15683.623	21.30970468	4696.906	29.94783795	70.05216205	14.92790886	6.381795825	45.79661018	73598.3418	26780.50127	641	1173	41.77925315
1391	MAX_WO2R06_07_composite.tif	Wistar	Old	261	WO2R	7	1	71132.156	16024.739	22.528	6628.444	9.318491626	12432.829	17.47849313	3902.58	31.38931614	68.61068386	11.99211367	5.486379465	50.67501524	71130.62481	55524.47198	1156	442	48.03155016
1392	MAX_WO2R07_08_composite.tif	Wistar	Old	261	WO2R	8	2	69776.723	13359.53	19.146	9404.613	13.47815231	10701.794	15.33719776	2736.189	25.56757306	74.43242694	11.41584852	3.921349244	52.03864993	69778.07021	18255.15767	415	1408	43.98833172
1393	MAX_WO2R08_09_composite.tif	Wistar	Old	261	WO2R	9	3	43825.135	10945.576	24.976	4823.128	11.00539223	7505.449	17.12590047	2453.088	32.68409392	67.31590608	11.52845507	5.597445393	46.89270731	43825.29344	37061.71565	933	162	39.7231679
1394	MAX_WO2R09_10_composite.tif	Wistar	Old	261	WO2R	10	4	57547.513	15170.55	26.362	7099.743	12.33718475	10980.802	19.08127985	3899.2	35.50924605	64.49075395	12.30566124	6.775618609	42.2195354	57548.19631	31436.07547	660	616	47.63041738
1395	MAX_WO2R10_11_composite.tif	Wistar	Old	261	WO2R	11	5	43704.564	9850.826	22.54	4971.822	11.37597895	6002.167	13.73350161	1823.484	30.3804276	69.6195724	9.561205095	4.172296513	52.35051944	43703.82469	12921.36	299	816	43.21525084
1396	MAX_WO2R11_12_composite.tif	Wistar	Old	261	WO2R	12	6	27698.468	7443.869	26.875	2674.108	9.654353447	4499.863	16.24589129	1551.499	34.47880524	65.52119476	10.64450207	5.601389218	47.22475526	27696.98888	16987.16887	380	270	44.70307598
1397	MAX_WO2R12_13_composite.tif	Wistar	Old	261	WO2R	13	7	27985.82	7082.79	25.308	3143.295	11.23174165	5183.996	18.52365234	1571.119	30.30710286	69.69289714	12.90966997	5.613982367	44.93660602	27985.34515	9027.828191	191	445	47.26611618
1398	MAX_WO2R13_14_composite.tif	Wistar	Old	261	WO2R	14	8	44740.534	10200.814	22.8	4895.164	10.94122837	3854.521	8.615277144	1530.137	39.69720232	60.30279768	5.195253146	3.420023999	57.64349448	44741.06224	13822.07347	324	830	42.66072057
1399	MAX_WO2R14_15_composite.tif	Wistar	Old	261	WO2R	15	9	44619.726	10912.304	24.456	6768.028	15.16824196	6922.478	15.51438931	2306.824	33.32367398	66.67632602	10.3444248	5.169964513	44.86136874	44619.60668	22105.21374	534	623	41.39553135
1400	MAX_WO2R15_16_composite.tif	Wistar	Old	261	WO2R	16	10	44903.936	7748.914	17.257	5975.655	13.3076419	7017.857	15.62860102	1826.388	26.02486771	73.97513229	11.56127828	4.06732274	53.80675708	44904.14725	14543.08758	346	755	42.03204502
1401	MAX_WO2R16_17_composite.tif	Wistar	Old	261	WO2R	17	11	34272.093	8006.27	23.361	3595.132	10.4899692	6704.864	19.56362572	2077.195	30.98041959	69.01958041	13.50273238	6.060893334	46.58540508	34271.69656	28803.48564	694	122	41.50358162
1402	MAX_WO2R17_18_composite.tif	Wistar	Old	261	WO2R	18	12	17581.018	5042.168	28.68	3020.136	17.17839092	2105.291	11.97479577	726.251	34.49646628	65.50353372	7.843914385	4.130881386	42.16681331	17581.81025	16025.32359	237	15	67.61739913
1403	MAX_WO2R18_19_composite.tif	Wistar	Old	261	WO2R	19	13	7444.371	1765.812	23.72	2149.469	28.87374904	1383.291	18.58170422	431.716	31.20934062	68.79065938	12.78247685	5.799227363	28.82454675	7443.470548	4116.247499	83	69	49.59334336
1404	MAX_WO3R_01_composite.tif	Wistar	Old	225	WO3R	1	-11	2795.392	507.528	18.156	588.305	21.04552778	312.967	11.19581797	89.517	28.60269613	71.39730387	7.99351218	3.202305795	49.60265424	2795.524202	1355.875469	28	34	48.42412391
1405	MAX_WO3R01_02_composite.tif	Wistar	Old	225	WO3R	2	-10	4073.745	800.664	19.654	1784.587	43.8070375	524.587	12.8772665	150.252	28.64196025	71.35803975	9.188964945	3.688301551	23.661696	4073.665985	3583.637003	2	0	NA
1406	MAX_WO3R02_03_composite.tif	Wistar	Old	225	WO3R	3	-9	9060.592	1901.91	20.991	1391.768	15.360674	331.795	3.661957188	121.39	36.58584367	63.41415633	2.322199256	1.339757932	59.98636881	9061.977346	3291.497252	104	222	31.64901204
1407	MAX_WO3R03_04_composite.tif	Wistar	Old	225	WO3R	4	-8	38800.95	8237.298	21.23	3994.632	10.29519123	354.953	0.914804921	97.122	27.36193242	72.63806758	0.664496617	0.250308304	67.56000385	38802.13788	23366.87611	600	431	38.94479352
1408	MAX_WO3R04_05_composite.tif	Wistar	Old	225	WO3R	5	-7	51793.855	12339.351	23.824	5336.941	10.30419728	2210.599	4.268071956	764.514	34.58401999	65.41598001	2.792001097	1.476070858	61.60373076	51793.61743	30351.2227	668	504	45.43596213
1409	MAX_WO3R05_06_composite.tif	Wistar	Old	225	WO3R	6	-6	48702.343	12774.922	26.231	1360.292	2.793073015	NA	NA	NA	NA	NA	NA	NA	70.97592699	48702.18478	24636.01067	604	703	40.78809714
1410	MAX_WO3R06_07_composite.tif	Wistar	Old	225	WO3R	7	-5	59702.105	12459.526	20.869	5724.506	9.588449184	6475.447	10.84626246	2073.023	32.01358918	67.98641082	7.373984552	3.472277904	58.69628836	59701.98603	25329.53299	636	983	39.82630974
1411	MAX_WO3R07_08_composite.tif	Wistar	Old	225	WO3R	8	-4	58843.611	12399.425	21.072	5115.261	8.692976031	6141.54	10.43705493	1720.499	28.01413001	71.98586999	7.51320479	2.923850136	59.79796904	58844.28458	23501.32397	551	1061	42.65213062
1412	MAX_WO3R08_09_composite.tif	Wistar	Old	225	WO3R	9	-3	59513.617	10753.286	18.069	5465.856	9.184210733	3642.742	6.120854661	823.083	22.59514948	77.40485052	4.737838401	1.38301626	66.62593461	59511.02923	16104.02374	427	1347	37.7143413
1413	MAX_WO3R09_10_composite.tif	Wistar	Old	225	WO3R	10	-2	71115.784	11489.281	16.156	5448.375	7.661273902	7690.715	10.81435733	2112.5	27.46818729	72.53181271	7.843849405	2.970507925	65.36836877	71114.14731	6523.738321	181	2122	36.04275315
1414	MAX_WO3R10_11_composite.tif	Wistar	Old	225	WO3R	11	-1	81531.889	16388.776	20.101	5898.787	7.234944599	9477.415	11.6241818	2842.237	29.98958049	70.01041951	8.138138441	3.486043357	61.0398736	81532.57533	39076.92407	955	1178	40.9182451
1415	MAX_WO3R11_12_composite.tif	Wistar	Old	225	WO3R	12	0	86907.964	16691.048	19.205	7123.35	8.196429501	10116.948	11.64099069	2893.359	28.59912891	71.40087109	8.311768758	3.329221934	60.95757981	86908.75606	29585.07649	721	1697	41.03339319
1416	MAX_WO3R12_13_composite.tif	Wistar	Old	225	WO3R	13	1	64095.498	26979.98	42.093	4898.914	7.643148353	5362.502	8.366425361	2777.7	51.79858208	48.20141792	4.032735653	4.333689708	41.89742629	64097.79508	44939.03236	423	469	106.2388472
1417	MAX_WO3R13_14_composite.tif	Wistar	Old	225	WO3R	14	2	83876.13	16814.392	20.047	7708.909	9.190825805	9428.722	11.24124587	3161.013	33.52536006	66.47463994	7.472577717	3.768668154	59.52092832	83877.87294	16133.31188	399	1907	40.43436562
1418	MAX_WO3R14_15_composite.tif	Wistar	Old	225	WO3R	15	3	50403.645	12236.234	24.276	4232.5	8.397210162	1394.065	2.765801957	447.137	32.07432939	67.92567061	1.878689527	0.88711243	64.56098788	50406.89315	24002.17601	435	664	55.17741611
1419	MAX_WO3R15_16_composite.tif	Wistar	Old	225	WO3R	16	4	27979.14	7015.032	25.072	3852.091	13.76772481	3178.653	11.36079594	1210.832	38.09261344	61.90738656	7.033171856	4.32762408	49.79947925	27979.52066	7691.865877	212	609	36.28238621
1420	MAX_WO3R16_17_composite.tif	Wistar	Old	225	WO3R	17	5	18657.363	6155.588	32.993	2283.296	12.23804243	2.535	0.013587129	0.132	5.207100592	94.79289941	0.012879634	0.000707495	54.75537044	18657.4425	15798.8265	281	55	56.22358184
1421	MAX_WO3R17_18_composite.tif	Wistar	Old	225	WO3R	18	6	20539.522	5499.313	26.774	1508.008	7.34198196	1165.625	5.675034697	530.607	45.52124397	54.47875603	3.091688307	2.583346389	60.20898334	20539.91775	14875.23549	315	133	47.22296981
1422	MAX_WO3R18_19_composite.tif	Wistar	Old	225	WO3R	19	7	34163.008	4267.356	12.491	2930.46	8.577874641	2053.35	6.010448494	397.731	19.36985901	80.63014099	4.846233095	1.164215399	72.92067686	34162.96882	21538.92624	557	325	38.66952646
1423	MAX_WO3R19_20_composite.tif	Wistar	Old	225	WO3R	20	8	28535.546	8435.979	29.563	2526.788	8.854878754	2958.979	10.36944939	1240.618	41.92723233	58.07276767	6.021826251	4.347623136	51.21267186	28536.10033	21491.47764	438	198	49.06730056
1424	MAX_WO3R20_21_composite.tif	Wistar	Old	225	WO3R	21	9	23516.642	6682.762	28.417	2266.449	9.637638741	3446.808	14.65688851	1295.015	37.57142841	62.42857159	9.150086139	5.506802374	47.28847275	23516.82649	15772.85367	399	229	39.53096158
1425	MAX_WO3R21_22_composite.tif	Wistar	Old	225	WO3R	22	10	17518.911	3306.353	18.873	2171.28	12.39392106	2071.465	11.82416533	442.305	21.35227967	78.64772033	9.299436478	2.524728849	56.90891361	17518.71252	4068.742066	97	396	41.9457945
1426	MAX_WO3R22_23_composite.tif	Wistar	Old	225	WO3R	23	11	14592.174	4498.094	30.825	4457.824	30.54941642	2680.367	18.36852411	1202.013	44.84509024	55.15490976	10.1311429	8.237381215	20.25705947	14591.97565	11471.48889	220	54	52.14313132
1427	MAX_WO3R23_24_composite.tif	Wistar	Old	225	WO3R	24	12	5977.002	1670.116	27.942	1078.907	18.05097271	960.527	16.0703811	354.478	36.90453262	63.09546738	10.13968207	5.930699036	37.93664618	5978.480924	5233.396481	111	14	47.14771604
1428	MAX_WO4R_01_composite.tif	Wistar	Old	251	WO4R	1	-22	1914.506	614.685	32.107	323.16	16.87955013	93.663	4.892280306	66.148	70.62340519	29.37659481	1.437185363	3.455094944	46.12116956	1914.440018	1913.19401	49	0	39.04477571
1429	MAX_WO4R01_02_composite.tif	Wistar	Old	251	WO4R	2	-21	3670.416	1050.256	28.614	431.716	11.7620455	705.601	19.22400622	255.454	36.20374688	63.79625312	12.26419567	6.95981055	40.39994828	3670.94241	3172.483785	68	4	46.6541733
1430	MAX_WO4R02_03_composite.tif	Wistar	Old	251	WO4R	3	-20	4639.473	1204.68	25.966	1034.729	22.30272706	847.139	18.25937989	319.912	37.76381444	62.23618556	11.36394155	6.89543834	33.47189305	4639.433123	3532.566931	95	15	37.18491507
1431	MAX_WO4R03_04_composite.tif	Wistar	Old	251	WO4R	4	-19	6454.163	1695.017	26.262	1360.925	21.08600294	903.675	14.00142823	298.496	33.03134423	66.96865577	9.376568271	4.624859955	38.65056883	6454.110323	5059.433418	133	32	38.04085277
1432	MAX_WO4R04_05_composite.tif	Wistar	Old	251	WO4R	5	-18	4356.266	1667.528	38.279	801.958	18.40929824	102.588	2.354952613	61.949	60.38620501	39.61379499	0.9328861	1.422066513	40.95674915	4356.23928	4260.438414	64	0	66.56935021
1433	MAX_WO4R05_06_composite.tif	Wistar	Old	251	WO4R	6	-17	5108.949	1049.015	20.533	901.906	17.65345475	1078.352	21.10712007	329.392	30.54586999	69.45413001	14.65976662	6.447353458	40.70642517	5108.817443	2636.888298	67	58	39.35654177
1434	MAX_WO4R06_07_composite.tif	Wistar	Old	251	WO4R	7	-16	6714.45	1394.144	20.763	1139.615	16.97257408	1561.19	23.25119705	460.921	29.52369667	70.47630333	16.38658416	6.864612887	39.01322888	6715.800505	4298.00742	128	64	33.57818297
1435	MAX_WO4R07_08_composite.tif	Wistar	Old	251	WO4R	8	-15	8320.768	2067.583	24.848	1371.382	16.48143537	1484.322	17.838762	543.177	36.59428345	63.40571655	11.31079487	6.52796713	40.83180263	8321.032291	6388.32233	158	36	40.43241981
1436	MAX_WO4R08_09_composite.tif	Wistar	Old	251	WO4R	9	-14	13931.014	3384.912	24.298	1793.724	12.87576052	262.161	1.881851529	85.926	32.7760422	67.2239578	1.265055078	0.616796451	60.94438796	13931.17242	12398.23743	252	31	49.1993549
1437	MAX_WO4R09_10_composite.tif	Wistar	Old	251	WO4R	10	-13	6999.611	4690.437	67.01	NA	NA	90.758	1.296614912	75.733	83.44498557	16.55501443	0.214654786	1.081960126	31.69338509	6999.571053	6976.259726	51	0	136.7894064
1438	MAX_WO4R10_11_composite.tif	Wistar	Old	251	WO4R	11	-12	23590.87	6275.604	26.602	3866.271	16.3888445	2389.475	10.12881254	763.299	31.94421369	68.05578631	6.893243022	3.235569523	46.88034296	23588.80993	12571.18749	279	264	45.05801967
1439	MAX_WO4R11_12_composite.tif	Wistar	Old	251	WO4R	12	-11	30491.351	6871.355	22.535	4033.37	13.22791502	4932.45	16.17655446	1423.086	28.85150382	71.14849618	11.50937523	4.667179227	48.06053052	30492.9884	20245.25626	509	261	39.77457025
1440	MAX_WO4R12_13_composite.tif	Wistar	Old	251	WO4R	13	-10	33681.042	8380.974	24.883	3516.811	10.44151484	NA	NA	NA	NA	NA	NA	NA	64.67548516	33681.71489	21151.12126	553	348	38.24795888
1441	MAX_WO4R13_14_composite.tif	Wistar	Old	251	WO4R	14	-9	43877.367	11108.133	25.316	6077.821	13.85183619	1098.183	2.502846171	359.97	32.77868989	67.22131011	1.682445986	0.820400185	58.32931764	43879.90157	34921.25541	863	236	40.46495412
1442	MAX_WO4R14_15_composite.tif	Wistar	Old	251	WO4R	15	-8	48895.637	12155.933	24.861	7536.397	15.41323002	1848.596	3.780697243	651.759	35.2569734	64.7430266	2.447737822	1.332959421	55.94507274	48896.94409	36124.77867	908	297	39.78499854
1443	MAX_WO4R15_16_composite.tif	Wistar	Old	251	WO4R	16	-7	28117.033	7752.664	27.573	3932.709	13.98692743	984.663	3.50201602	349.275	35.47152681	64.52847319	2.259797469	1.242218551	54.93805655	28116.39937	20008.0571	539	247	37.12069964
1444	MAX_WO4R16_17_composite.tif	Wistar	Old	251	WO4R	17	-6	52846.276	14195.763	26.862	7900.249	14.94949048	153.5	0.290465122	32.559	21.21107492	78.78892508	0.228854347	0.061610775	57.8980444	52846.90999	38901.84343	1022	269	38.06442606
1445	MAX_WO4R17_18_composite.tif	Wistar	Old	251	WO4R	18	-5	70482.589	16700.343	23.694	9429.223	13.37808831	2925.047	4.150027747	1068.819	36.54023337	63.45976663	2.633597923	1.516429824	58.77788394	70481.00462	23899.36774	678	1257	35.24980493
1446	MAX_WO4R18_19_composite.tif	Wistar	Old	251	WO4R	19	-4	70827.191	16477.738	23.265	6879.383	9.712912376	64.352	0.090857761	1.558	2.421059175	97.57894083	0.088658041	0.00219972	66.93122986	70827.50745	49400.25748	1128	565	43.7945545
1447	MAX_WO4R19_20_composite.tif	Wistar	Old	251	WO4R	20	-3	72303.907	19478.545	26.94	9687.688	13.3985678	457.647	0.632949199	201.268	43.97887455	56.02112545	0.354585265	0.278363934	59.028483	72303.70932	38739.06532	1012	871	38.27970882
1448	MAX_WO4R20_21_composite.tif	Wistar	Old	251	WO4R	21	-2	68261.929	24398.795	35.743	11002.64	16.11826704	1442.758	2.113561719	526.329	36.48075422	63.51924578	1.342518463	0.771043256	46.02517125	68263.07755	64883.53779	789	75	82.23515563
1449	MAX_WO4R21_22_composite.tif	Wistar	Old	251	WO4R	22	-1	65323.864	23399.82	35.821	9332.893	14.28711106	1445.267	2.212464039	547.85	37.90649063	62.09350937	1.373796565	0.838667474	47.6794249	65324.69553	52682.83347	1029	357	51.19808889
1450	MAX_WO4R22_23_composite.tif	Wistar	Old	251	WO4R	23	0	77218.005	15211.928	19.7	10813.571	14.00395024	2721.64	3.524618384	838.874	30.82237181	69.17762819	2.438247401	1.086370983	62.77143137	77219.86675	38414.88011	1028	1087	37.36856042
1451	MAX_WO4R23_24_composite.tif	Wistar	Old	251	WO4R	24	1	73861.903	17087.934	23.135	12136.445	16.43126498	2646.857	3.583521264	818.673	30.93000491	69.06999509	2.475137961	1.108383303	56.85021376	73860.59549	41931.18139	799	863	52.4795762
1452	MAX_WO4R24_25_composite.tif	Wistar	Old	251	WO4R	25	2	61587.036	16363.531	26.57	9094.709	14.76724582	2195.257	3.564479057	983.448	44.79876388	55.20123612	1.967636501	1.596842556	55.09827512	61586.77183	47358.78615	1234	337	38.37827078
1453	MAX_WO4R25_26_composite.tif	Wistar	Old	251	WO4R	26	3	61130.683	11770.956	19.255	10070.156	16.47316128	217.535	0.355852396	44.574	20.49049578	79.50950422	0.282936476	0.07291592	63.91598633	61134.01086	36198.22842	988	706	36.63788302
1454	MAX_WO4R26_27_composite.tif	Wistar	Old	251	WO4R	27	4	41833.311	10584.972	25.303	9599.412	22.94681384	1046.004	2.500409303	300.081	28.68832242	71.31167758	1.78308382	0.717325483	49.24977685	41833.01234	26162.09161	714	437	36.64158489
1455	MAX_WO4R27_28_composite.tif	Wistar	Old	251	WO4R	28	5	56144.919	15262.206	27.184	12241.41	21.80323744	2793.359	4.975265883	1085.006	38.84233999	61.15766001	3.042756193	1.93250969	46.03749668	56145.39406	48265.82117	1286	207	37.53174275
1456	MAX_WO4R28_29_composite.tif	Wistar	Old	251	WO4R	29	6	49900.104	12783.425	25.618	10003.031	20.04611253	420.388	0.842459166	51.492	12.24868455	87.75131545	0.739269	0.103190166	53.4934283	49908.76562	40876.0353	948	233	43.11818069
1457	MAX_WO4R29_30_composite.tif	Wistar	Old	251	WO4R	30	7	57544.08	12578.486	21.859	8976.145	15.59872884	1473.786	2.561142693	471.642	32.00206814	67.99793186	1.741524063	0.81961863	59.98112847	57545.77038	41688.13117	720	423	57.90018219
1458	MAX_WO4R30_31_composite.tif	Wistar	Old	251	WO4R	31	8	50152.363	12405.129	24.735	7237.98	14.431982	821.182	1.637374494	246.397	30.00516329	69.99483671	1.146077604	0.491296891	59.19564351	50154.97751	29152.20978	801	511	36.39476876
1459	MAX_WO4R31_32_composite.tif	Wistar	Old	251	WO4R	32	9	31397.006	4776.019	15.212	5733.933	18.26267447	97.254	0.30975565	49.089	50.47504473	49.52495527	0.153406347	0.156349303	66.21556988	31397.71938	10711.22054	276	386	38.80877006
1460	MAX_WO4R32_33_composite.tif	Wistar	Old	251	WO4R	33	10	48100.281	10351.594	21.521	11206.998	23.29923603	629.578	1.308886324	20.623	3.275686253	96.72431375	1.266011315	0.042875009	53.87087765	48100.08264	42275.22531	1062	95	39.80718014
1461	MAX_WO4R33_34_composite.tif	Wistar	Old	251	WO4R	34	11	33289.146	9226.265	27.716	5659.546	17.0011751	143.28	0.430410561	26.591	18.55876605	81.44123395	0.350531672	0.079878889	54.85241434	33289.22557	32006.96557	404	16	79.22516231
1462	MAX_WO4R34_35_composite.tif	Wistar	Old	251	WO4R	35	12	16441.192	5012.435	30.487	4779.822	29.07223515	891.264	5.420920819	367.522	41.23604229	58.76395771	3.185547617	2.235373202	35.01984403	16441.75764	12173.39603	293	114	41.54742672
1463	MAX_WO4R35_36_composite.tif	Wistar	Old	251	WO4R	36	13	9104.162	2091.771	22.976	11.724	0.128776267	NA	NA	NA	NA	NA	NA	NA	76.89522373	9103.962657	8633.472705	237	7	36.42815487
1464	MAX_WO5L_missingStart_01_composite.tif	Wistar	Old	264	WO5L	1	-4	50429.814	11428.441	22.662	8450.212	16.75638145	4052.805	8.036525774	1394.963	34.41969204	65.58030796	5.270378352	2.766147422	52.54509277	50429.60252	23156.8732	637	873	36.35301915
1465	MAX_WO5L_missingStart01_02_composite.tif	Wistar	Old	264	WO5L	2	-3	34024.455	9114.989	26.79	6376.027	18.7395419	2430.563	7.143576583	1103.068	45.38323014	54.61676986	3.901590782	3.241985801	47.32688152	34025.6167	28078.9791	689	134	40.75323527
1466	MAX_WO5L_missingStart02_03_composite.tif	Wistar	Old	264	WO5L	3	-2	40488.151	11631.663	28.729	6366.442	15.72421028	2380.207	5.878774262	1028.92	43.22817301	56.77182699	3.337487553	2.541286709	49.66801546	40487.83374	28536.82516	633	228	45.08187228
1467	MAX_WO5L_missingStart03_04_composite.tif	Wistar	Old	264	WO5L	4	-1	74639.039	23831.642	31.929	8169.144	10.9448676	6742.493	9.033467057	2311.92	34.28880089	65.71119911	5.935999524	3.097467533	48.09266534	74638.44444	59655.88693	1434	414	41.60103691
1468	MAX_WO5L_missingStart04_05_composite.tif	Wistar	Old	264	WO5L	5	0	94252.255	21956.798	23.296	15568.017	16.51739473	7179.147	7.616949854	2685.437	37.40607345	62.59392655	4.767747997	2.849201857	52.56965542	94252.21573	85702.73569	2266	192	37.82115432
1469	MAX_WO5L_missingStart05_06_composite.tif	Wistar	Old	264	WO5L	6	1	75765.873	22247.214	29.363	7973.341	10.52365753	9256.685	12.2174861	4386.237	47.38453345	52.61546655	6.428287311	5.789198786	47.89585637	75766.50629	52421.3164	1330	721	39.41452361
1470	MAX_WO5L_missingStart06_07_composite.tif	Wistar	Old	264	WO5L	7	2	90160.765	20780.664	23.048	9053.146	10.04111489	8133.125	9.020692094	3032.547	37.28636902	62.71363098	5.657203552	3.363488542	57.89019302	90160.65951	34920.31295	965	1660	36.1868528
1471	MAX_WO5L_missingStart07_08_composite.tif	Wistar	Old	264	WO5L	8	3	79473.125	16002.215	20.135	7435.129	9.355526161	8443.108	10.62385303	2674.452	31.67615527	68.32384473	7.25862485	3.365228182	59.88562081	79473.2046	31732.76941	859	1316	36.94152434
1472	MAX_WO5L_missingStart08_09_composite.tif	Wistar	Old	264	WO5L	9	4	74838.749	19283.852	25.767	8924.89	11.9254933	8760.512	11.7058504	3226.606	36.83124913	63.16875087	7.394439477	4.311410924	50.6016563	74839.75249	37254.30237	912	1064	40.84901575
1473	MAX_WO5L_missingStart09_10_composite.tif	Wistar	Old	264	WO5L	10	5	65278.63	13768.959	21.093	5020.594	7.691022315	9160.329	14.03266122	2699.062	29.46468407	70.53531593	9.897981928	4.134679297	57.18331646	65278.59022	11393.16342	255	1453	44.67907222
1474	MAX_WO5L_missingStart10_11_composite.tif	Wistar	Old	264	WO5L	11	6	45194.114	10688.67	23.651	3924.656	8.683998098	8025.335	17.75747833	2347.384	29.24966995	70.75033005	12.56347453	5.194003803	49.90752357	45194.36761	6730.460804	151	1080	44.57258811
1475	MAX_WO5L_missingStart11_12_composite.tif	Wistar	Old	264	WO5L	12	7	39933.091	7756.123	19.423	2861.461	7.165638643	4581.009	11.47171152	1128.682	24.63828384	75.36171616	8.645278674	2.826432845	61.93964984	39933.69823	15900.35685	396	770	40.15241629
1476	MAX_WO5L_missingStart12_13_composite.tif	Wistar	Old	264	WO5L	13	8	18592.51	3985.839	21.438	1622.136	8.724674614	1859.898	10.0034799	431.769	23.21466016	76.78533984	7.681206034	2.322273862	59.83384549	18592.79999	10296.57309	278	224	37.03803269
1477	MAX_WO5L_missingStart13_14_composite.tif	Wistar	Old	264	WO5L	14	9	15363.421	3955.973	25.749	1607.982	10.46630174	1762.38	11.47127323	533.248	30.25726574	69.74273426	8.000379603	3.470893625	52.31342503	15363.53728	8122.701378	189	219	42.97725597
1478	MAX_WO5L_missingStart14_15_composite.tif	Wistar	Old	264	WO5L	15	10	5623.106	1441.306	25.632	505.944	8.997589588	349.302	6.211904951	121.337	34.73698977	65.26301023	4.054076164	2.157828787	59.15850546	5622.000231	5060.38568	117	6	43.25115966
1479	MAX_WO6L_01_composite.tif	Wistar	Old	247	WO6L	1	-11	3883.224	1046.004	26.936	763.722	19.66721466	376.342	9.691483159	92.554	24.59305632	75.40694368	7.308051248	2.383431911	43.70530218	3882.511132	2174.130315	52	31	41.81019836
1480	MAX_WO6L01_02_composite.tif	Wistar	Old	247	WO6L	2	-10	8366.689	1796.259	21.469	1796.681	21.47421758	321.338	3.840682975	53.367	16.60774636	83.39225364	3.202832088	0.637850887	53.21609945	8366.807528	6629.263808	134	34	49.47211797
1481	MAX_WO6L02_03_composite.tif	Wistar	Old	247	WO6L	3	-9	13018.018	3153.461	24.224	2139.091	16.43177172	896.175	6.884112466	206.919	23.0891288	76.9108712	5.294630872	1.589481594	52.46011582	13018.81003	6142.129254	174	193	35.29959341
1482	MAX_WO6L03_04_composite.tif	Wistar	Old	247	WO6L	4	-8	29824.382	6220.072	20.856	2575.455	8.635401062	2951.453	9.896107822	577.267	19.55873937	80.44126063	7.960553885	1.935553937	60.61249112	29829.76899	5459.447842	116	662	47.06420553
1483	MAX_WO6L04_05_composite.tif	Wistar	Old	247	WO6L	5	-7	38302.664	9402.817	24.549	5189.647	13.54904975	5634.513	14.71049899	1027.599	18.23758327	81.76241673	12.02765949	2.682839502	47.19145126	38303.65387	3897.280669	69	888	56.48232853
1484	MAX_WO6L05_06_composite.tif	Wistar	Old	247	WO6L	6	-6	39398.338	18035.892	45.778	13875.746	35.21911508	2108.196	5.350976988	828.1	39.28002899	60.71997101	3.249111676	2.101865312	13.65190793	39398.65509	36849.13199	239	14	154.1804686
1485	MAX_WO6L06_07_composite.tif	Wistar	Old	247	WO6L	7	-5	44325.269	11197.65	25.262	5695.96	12.85036759	3840.525	8.664414422	1173.23	30.548688	69.451312	6.017549493	2.646864929	53.22321799	44326.1012	35777.99208	434	139	82.43776977
1486	MAX_WO6L07_08_composite.tif	Wistar	Old	247	WO6L	8	-4	63828.082	20668.701	32.382	6543.522	10.25179168	6570.509	10.29407244	2041.943	31.07739446	68.92260554	7.094942944	3.199129499	47.07213588	63826.86694	1297.920065	15	1498	86.52800433
1487	MAX_WO6L08_09_composite.tif	Wistar	Old	247	WO6L	9	-3	58662.544	17737.713	30.237	7147.935	12.18483638	1077.005	1.835932993	379.563	35.24245477	64.75754523	1.188905139	0.647027855	55.74223063	58662.86043	28250.69672	441	735	64.06053677
1488	MAX_WO6L09_10_composite.tif	Wistar	Old	247	WO6L	10	-2	74340.938	14951.906	20.113	7492.166	10.07811604	7047.432	9.479880386	1465.045	20.78835241	79.21164759	7.509169443	1.970710943	60.32900357	74343.31497	25538.47081	583	1445	43.80526725
1489	MAX_WO6L10_11_composite.tif	Wistar	Old	247	WO6L	11	-1	71316.05	23016.19	32.274	6016.955	8.43702785	5029.255	7.05206612	1561.322	31.04479689	68.95520311	4.862766516	2.189299604	52.23690603	71316.52482	34935.31219	477	974	73.23964819
1490	MAX_WO6L11_12_composite.tif	Wistar	Old	247	WO6L	12	0	74790.426	19933.155	26.652	6707.452	8.968329716	6546.083	8.752568143	1853.983	28.32202097	71.67797903	6.273663958	2.478904185	55.62710214	74790.30679	103.0900052	0	2327	NA
1491	MAX_WO6L12_13_composite.tif	Wistar	Old	247	WO6L	13	1	71304.431	16083.942	22.557	8837.433	12.39394646	5362.185	7.520128728	1468.161	27.37990204	72.62009796	5.461124849	2.059003879	57.52892481	71304.69482	27278.17893	606	1184	45.01349659
1492	MAX_WO6L13_14_composite.tif	Wistar	Old	247	WO6L	14	2	52259.028	11836.285	22.649	4403.639	8.426561244	4832.423	9.247058709	1254.64	25.96295895	74.03704105	6.846248652	2.400810057	59.67738005	52259.78019	38324.50352	438	224	87.49886649
1493	MAX_WO6L14_15_composite.tif	Wistar	Old	247	WO6L	15	3	64209.81	13593.991	21.171	6436.788	10.02461773	5778.612	8.999578102	1469.27	25.42600195	74.57399805	6.711345198	2.288232904	59.80480416	64209.13704	13182.00066	273	1424	48.2857167
1494	MAX_WO6L15_16_composite.tif	Wistar	Old	247	WO6L	16	4	50685.479	8272.524	16.321	6625.117	13.07103559	6237.473	12.30623272	1388.784	22.26517053	77.73482947	9.566229018	2.7400037	58.30173169	50684.58128	2367.690118	60	1446	39.46150197
1495	MAX_WO6L16_17_composite.tif	Wistar	Old	247	WO6L	17	5	55271.638	7535.473	13.634	7017.144	12.69574099	3523.439	6.374768557	831.506	23.59927332	76.40072668	4.870369501	1.504399055	67.29549046	55271.598	12236.02805	220	801	55.61830933
1496	MAX_WO6L17_18_composite.tif	Wistar	Old	247	WO6L	18	6	48596.745	8729.035	17.962	7065.97	14.54000674	4767.2	9.809710506	990.974	20.78733848	79.21266152	7.77053278	2.039177727	57.68828275	NA	NA	NA	NA	NA
1497	MAX_WO6L18_19_composite.tif	Wistar	Old	247	WO6L	19	7	53199.988	10183.016	19.141	6087.116	11.44194995	5328.385	10.01576354	1007.082	18.90032346	81.09967654	8.122751832	1.893011705	59.40128651	NA	NA	NA	NA	NA
1498	MAX_WO6L19_20_composite.tif	Wistar	Old	247	WO6L	20	8	53325.154	13762.014	25.808	8305.453	15.57511301	4359.038	8.174449904	1525.648	34.99964901	65.00035099	5.31342113	2.861028775	50.44243708	NA	NA	NA	NA	NA
1499	MAX_WO6L20_21_composite.tif	Wistar	Old	247	WO6L	21	9	49023.998	11011.565	22.462	6679.408	13.6247721	4177.152	8.520626979	896.756	21.46811991	78.53188009	6.691408563	1.829218417	55.39260092	49023.7337	32562.17607	727	423	44.78978827
1500	MAX_WO6L21_22_composite.tif	Wistar	Old	247	WO6L	22	10	40470.696	11006.997	27.197	9438.598	23.32205505	3164.789	7.819951997	766.098	24.20692185	75.79307815	5.926982328	1.892969669	41.66099295	NA	NA	NA	NA	NA
1501	MAX_WO6L22_23_composite.tif	Wistar	Old	247	WO6L	23	11	25186.863	5677.661	22.542	9428.431	37.43392339	1380.915	5.482679602	456.406	33.05098431	66.94901569	3.670600027	1.812079575	34.54139701	25185.01501	23002.69719	231	38	99.57877572
1502	MAX_WO6L23_24_composite.tif	Wistar	Old	247	WO6L	24	12	15247.022	2564.549	16.82	2936.085	19.25677683	1163.935	7.633851384	345.605	29.69280931	70.30719069	5.36714645	2.266704934	56.28937178	15246.38921	6640.105644	118	154	56.27208173
1503	MAX_WO6L24_25_composite.tif	Wistar	Old	247	WO6L	25	13	11331.715	2046.432	18.059	1707.455	15.06793102	531.32	4.688787178	199.552	37.55778062	62.44221938	2.927782776	1.761004402	62.1842818	11329.97182	2761.440381	36	48	76.70667724
1504	MAX_WO6L25_26_composite.tif	Wistar	Old	247	WO6L	26	14	7178.803	1771.859	24.682	1443.841	20.11255916	930.319	12.95924961	280.434	30.14385388	69.85614612	9.052832345	3.906417268	42.24619123	7179.001531	2695.522407	59	104	45.68682046
1505	MAX_WO6L26_27_composite.tif	Wistar	Old	247	WO6L	27	15	5417.401	517.219	9.547	858.018	15.83818514	212.412	3.920920751	46.765	22.01617611	77.98382389	3.057683934	0.863236818	70.69389411	5417.295271	3581.820478	33	10	108.5400145
1506	MAX_240923_W1R_repeat__40x_FITC_DAPI_Cy5_Cy3_Z_01_composite.tif	Wistar	Young	36	WY1R	1	-5	28743.099	8725.761	30.35775996	3592.967	12.50027702	1470.406	5.115683594	248.298	16.88635656	83.11364344	4.251831022	0.863852572	52.02627942	28744.16839	22578.40302	488	123	46.26721931
1507	MAX_240923_W1R_repeat_01_40x_FITC_DAPI_Cy5_Cy3_Z_02_composite.tif	Wistar	Young	36	WY1R	2	-4	33689.597	11515.317	34.18063149	4499.493	13.35573412	1900.748	5.641943417	273.595	14.39407012	85.60592988	4.829838125	0.812105292	46.82169098	33689.31989	18555.14542	444	418	41.79086806
1508	MAX_240923_W1R_repeat_02_40x_FITC_DAPI_Cy5_Cy3_Z_03_composite.tif	Wistar	Young	36	WY1R	3	-3	40465.732	12209.96	30.17357996	5473.699	13.52675147	1846.272	4.562556783	251.176	13.60449598	86.39550402	3.941843929	0.620712854	51.73711179	40463.11749	10680.62443	223	758	47.89517683
1509	MAX_240923_W1R_repeat_03_40x_FITC_DAPI_Cy5_Cy3_Z_04_composite.tif	Wistar	Young	36	WY1R	4	-2	45475.843	12285.561	27.01557616	6538.109	14.37710347	2843.61	6.253012176	379.986	13.36280292	86.63719708	5.417434483	0.835577693	52.3543082	45476.11985	26795.43413	545	458	49.16593418
1510	MAX_240923_W1R_repeat_04_40x_FITC_DAPI_Cy5_Cy3_Z_05_composite.tif	Wistar	Young	36	WY1R	5	-1	54315.626	14493.626	26.68408167	5979.933	11.00959971	4431.735	8.159226592	603.541	13.61861664	86.38138336	7.048052802	1.11117379	54.14709204	54315.62568	23524.84177	553	805	42.54040104
1511	MAX_240923_W1R_repeat_05_40x_FITC_DAPI_Cy5_Cy3_Z_06_composite.tif	Wistar	Young	36	WY1R	6	0	56121.1	14969.651	26.67383747	6797.339	12.11191334	4514.809	8.04476213	607.502	13.45576302	86.54423698	6.962278002	1.082484128	53.16948706	56120.62499	54165.5513	1310	57	41.34774908
1512	MAX_240923_W1R_repeat_06_40x_FITC_DAPI_Cy5_Cy3_Z_07_composite.tif	Wistar	Young	36	WY1R	7	1	51016.878	14544.009	28.50823016	5403.485	10.59156344	3138.489	6.151864095	378.507	12.06016653	87.93983347	5.40993904	0.741925055	54.7483423	51016.48146	35454.11166	849	470	41.75984883
1513	MAX_240923_W1R_repeat_07_40x_FITC_DAPI_Cy5_Cy3_Z_08_composite.tif	Wistar	Young	36	WY1R	8	2	51284.558	12931.353	25.21490582	6711.07	13.08594685	4048.342	7.893881039	596.887	14.74398655	85.25601345	6.73000828	1.163872759	53.80526629	51284.32006	39554.94257	839	276	47.14534276
1514	MAX_240923_W1R_repeat_08_40x_FITC_DAPI_Cy5_Cy3_Z_09_composite.tif	Wistar	Young	36	WY1R	9	3	48274.958	14862.494	30.78717127	6188.411	12.81909142	3634.82	7.529411004	595.883	16.39374164	83.60625836	6.295058817	1.234352187	48.8643263	48274.87882	34682.63423	815	390	42.55537942
1515	MAX_240923_W1R_repeat_09_40x_FITC_DAPI_Cy5_Cy3_Z_10_composite.tif	Wistar	Young	36	WY1R	10	4	38766.727	10618.667	27.39118781	5129.045	13.23053401	2912.398	7.512622874	468.605	16.09000556	83.90999444	6.303841436	1.208781438	51.86565531	38766.48944	25529.63245	499	329	51.16158808
1516	MAX_240923_W1R_repeat_10_40x_FITC_DAPI_Cy5_Cy3_Z_11_composite.tif	Wistar	Young	36	WY1R	11	5	40229.501	11309.269	28.11187989	5028.991	12.50075411	4519.139	11.23339561	768.211	16.99905668	83.00094332	9.323824325	1.909571287	48.15397039	40228.78842	26195.68914	633	411	41.38339516
1517	MAX_240923_W1R_repeat_11_40x_FITC_DAPI_Cy5_Cy3_Z_12_composite.tif	Wistar	Young	36	WY1R	12	6	33413.757	9671.131	28.94356058	4836.675	14.47510078	3219.318	9.634708243	435.413	13.52500747	86.47499253	8.331613233	1.30309501	46.9466304	33412.33151	18927.07172	353	302	53.6177669
1518	MAX_240923_W1R_repeat_12_40x_FITC_DAPI_Cy5_Cy3_Z_13_composite.tif	Wistar	Young	36	WY1R	13	7	34790.104	8464.392	24.32988415	3611.873	10.38189768	3232.31	9.290889156	336.363	10.40627291	89.59372709	8.324053875	0.966835282	55.99732901	34789.19307	21514.73173	448	294	48.02395476
1519	MAX_240923_W1R_repeat_13_40x_FITC_DAPI_Cy5_Cy3_Z_14_composite.tif	Wistar	Young	36	WY1R	14	8	29155.353	6520.179	22.3635742	3018.472	10.35306278	2652.851	9.099018626	336.891	12.6992055	87.3007945	7.943515553	1.155503073	58.1843444	29155.31372	23514.18447	568	173	41.3982121
1520	MAX_240923_W1R_repeat_14_40x_FITC_DAPI_Cy5_Cy3_Z_15_composite.tif	Wistar	Young	36	WY1R	15	9	32586.476	7982.451	24.49620818	3884.624	11.92096991	2953.513	9.063615839	482.073	16.32202059	83.67797941	7.584250595	1.479365243	54.51920607	32585.88186	25941.9488	605	163	42.87925421
1521	MAX_240923_W1R_repeat_15_40x_FITC_DAPI_Cy5_Cy3_Z_16_composite.tif	Wistar	Young	36	WY1R	16	10	28056.748	9128.588	32.5361585	4122.28	14.69265077	1961.932	6.992727739	412.307	21.01535629	78.98464371	5.52318109	1.469546649	45.77846299	28056.74765	27256.8781	477	10	57.1423021
1522	MAX_240923_W1R_repeat_16_40x_FITC_DAPI_Cy5_Cy3_Z_17_composite.tif	Wistar	Young	36	WY1R	17	11	27453.972	8007.247	29.16607841	4512.221	16.43558535	2578.729	9.392917717	383.392	14.86747929	85.13252071	7.996427621	1.396490096	45.00541852	27453.57606	24918.42252	519	58	48.01237479
1523	MAX_240923_W1R_repeat_17_40x_FITC_DAPI_Cy5_Cy3_Z_18_composite.tif	Wistar	Young	36	WY1R	18	12	25170.201	7325.411	29.10350617	3337.75	13.26072048	1790.133	7.112112454	376.474	21.03050444	78.96949556	5.616399329	1.495713125	50.5236609	25169.64657	22336.71605	509	65	43.88352858
1524	MAX_240923_W1R_repeat_18_40x_FITC_DAPI_Cy5_Cy3_Z_19_composite.tif	Wistar	Young	36	WY1R	19	13	19349.999	6092.213	31.48430654	2851.109	14.7344142	989.205	5.112170807	173.912	17.58098675	82.41901325	4.213400735	0.898770072	48.66910846	19350.34253	14014.25731	304	131	46.09953063
1525	MAX_240923_W1R_repeat_19_40x_FITC_DAPI_Cy5_Cy3_Z_20_composite.tif	Wistar	Young	36	WY1R	20	14	11283.946	4975.281	44.09167679	1205.921	10.68705043	561.291	4.974243939	184.184	32.8143512	67.1856488	3.341978063	1.632265876	40.24702883	11283.97213	10591.31096	173	11	61.22145064
1526	MAX_240923_W2R__40x_FITC_DAPI_Cy5_Cy3_Z_01_composite.tif	Wistar	Young	36	WY2R	1	-12	1903.706	576.237	30.26922224	292.37	15.35793867	0.528	0.027735375	NA	NA	NA	NA	NA	54.34510371	NA	NA	NA	NA	NA
1527	MAX_240923_W2R_01_40x_FITC_DAPI_Cy5_Cy3_Z_02_composite.tif	Wistar	Young	36	WY2R	2	-11	15196.771	4092.388	26.92932597	1997.897	13.14685205	1764.202	11.60905827	491.209	27.84312681	72.15687319	8.376733452	3.232324814	48.31476371	15196.81084	2671.890134	54	318	49.47944692
1528	MAX_240923_W2R_02_40x_FITC_DAPI_Cy5_Cy3_Z_03_composite.tif	Wistar	Young	36	WY2R	3	-10	25175.562	5718.274	22.71359027	2665.658	10.58827604	2032.199	8.072109771	449.065	22.09749144	77.90250856	6.288376005	1.783733765	58.62602392	25175.52196	10807.41224	242	372	44.65872828
1529	MAX_240923_W2R_03_40x_FITC_DAPI_Cy5_Cy3_Z_04_composite.tif	Wistar	Young	36	WY2R	4	-9	37887.161	9062.124	23.91872012	5564.695	14.68754811	3214.301	8.483879275	677.03	21.06305539	78.93694461	6.696915084	1.786964191	52.9098525	37883.4776	21959.52619	500	397	43.91905237
1530	MAX_240923_W2R_04_40x_FITC_DAPI_Cy5_Cy3_Z_05_composite.tif	Wistar	Young	36	WY2R	5	-8	44544.547	13290.557	29.83655216	5167.941	11.60173657	3861.571	8.669009475	797.733	20.65825023	79.34174977	6.878143805	1.79086567	49.89270179	44546.64621	21293.96008	498	609	42.75895599
1531	MAX_240923_W2R_05_40x_FITC_DAPI_Cy5_Cy3_Z_06_composite.tif	Wistar	Young	36	WY2R	6	-7	45771.487	10922.444	23.86298702	6406.817	13.99739755	3647.02	7.967886208	578.983	15.87550932	84.12449068	6.702943691	1.264942518	54.17172923	45771.28893	19703.09206	463	770	42.55527443
1532	MAX_240923_W2R_06_40x_FITC_DAPI_Cy5_Cy3_Z_07_composite.tif	Wistar	Young	36	WY2R	7	-6	52077.934	13537.006	25.99374622	7754.856	14.89086721	5198.493	9.982141381	1023.348	19.68547423	80.31452577	8.017109511	1.965031869	49.13324519	52077.98635	25803.23159	575	763	44.87518538
1533	MAX_240923_W2R_07_40x_FITC_DAPI_Cy5_Cy3_Z_08_composite.tif	Wistar	Young	36	WY2R	8	-5	56205.627	14763.92	26.26769024	7085.51	12.60640683	4787.902	8.518545661	917.063	19.15375461	80.84624539	6.886924329	1.631621332	52.60735727	56201.54695	30102.64896	754	782	39.92393762
1534	MAX_240923_W2R_08_40x_FITC_DAPI_Cy5_Cy3_Z_09_composite.tif	Wistar	Young	36	WY2R	9	-4	60715.366	14836.907	24.43682379	7594.834	12.50891578	4788.457	7.886730025	782.866	16.34902433	83.65097567	6.597326614	1.289403411	55.16753041	60713.68933	32402.04852	783	867	41.38192659
1535	MAX_240923_W2R_09_40x_FITC_DAPI_Cy5_Cy3_Z_10_composite.tif	Wistar	Young	36	WY2R	10	-3	65952.887	16229.018	24.6069865	8660.722	13.13167989	4979.348	7.549856006	941.119	18.9004464	81.0995536	6.122899518	1.426956488	54.7114776	65952.6758	37567.18845	949	827	39.58607845
1536	MAX_240923_W2R_10_40x_FITC_DAPI_Cy5_Cy3_Z_11_composite.tif	Wistar	Young	36	WY2R	11	-2	61540.534	17363.193	28.21423844	6050.702	9.832059631	5708.371	9.27579049	1283.001	22.47578162	77.52421838	7.190984076	2.084806414	52.67791144	61540.6137	15602.61448	355	1369	43.9510267
1537	MAX_240923_W2R_11_40x_FITC_DAPI_Cy5_Cy3_Z_12_composite.tif	Wistar	Young	36	WY2R	12	-1	66733.403	14538.199	21.78549024	7139.009	10.69780452	5787.907	8.673178258	961.161	16.60636565	83.39363435	7.232878563	1.440299695	58.84352698	66733.40302	22043.03162	456	1171	48.33998163
1538	MAX_240923_W2R_12_40x_FITC_DAPI_Cy5_Cy3_Z_13_composite.tif	Wistar	Young	36	WY2R	13	0	70556.896	19512.081	27.65439256	9660.463	13.69173468	6803.016	9.641886741	1691.558	24.86482466	75.13517534	7.244448509	2.397438232	49.01198601	70556.22282	16172.2656	345	1566	46.87613218
1539	MAX_240923_W2R_13_40x_FITC_DAPI_Cy5_Cy3_Z_14_composite.tif	Wistar	Young	36	WY2R	14	1	68902.413	15830.072	22.97462645	9181.163	13.32487877	6679.989	9.694854954	1161.505	17.38782803	82.61217197	8.009130246	1.685724707	54.00563983	68901.5147	20136.12803	481	1424	41.86305204
1540	MAX_240923_W2R_14_40x_FITC_DAPI_Cy5_Cy3_Z_15_composite.tif	Wistar	Young	36	WY2R	15	2	64465.634	12018.066	18.64259335	9190.511	14.25645019	7670.145	11.89803702	1279.436	16.68072768	83.31927232	9.913357868	1.984679155	55.20291943	64465.26447	25545.35508	631	1131	40.48392248
1541	MAX_240923_W2R_15_40x_FITC_DAPI_Cy5_Cy3_Z_16_composite.tif	Wistar	Young	36	WY2R	16	3	65683.068	12193.087	18.56351625	7800.803	11.8764291	8537.273	12.99767697	1605.447	18.80515008	81.19484992	10.55344431	2.44423266	56.56237769	65683.33203	16887.13811	426	1395	39.64116928
1542	MAX_240923_W2R_16_40x_FITC_DAPI_Cy5_Cy3_Z_17_composite.tif	Wistar	Young	36	WY2R	17	4	34971.541	7421.134	21.22049469	4027.033	11.51517172	4877.604	13.94735222	1102.382	22.60089175	77.39910825	10.79512624	3.152225977	53.31698137	34969.58789	17936.86451	435	481	41.2341713
1543	MAX_240923_W2R_17_40x_FITC_DAPI_Cy5_Cy3_Z_18_composite.tif	Wistar	Young	36	WY2R	18	5	19302.6	3144.483	16.29046346	2210.995	11.45438956	1672.836	8.66637655	293.321	17.53435483	82.46564517	7.146783335	1.519593215	63.58877042	19301.60979	10017.35887	137	159	73.11940778
1544	MAX_240923_W2R_18_40x_FITC_DAPI_Cy5_Cy3_Z_19_composite.tif	Wistar	Young	36	WY2R	19	6	21820.7	7434.706	34.07180338	3888.849	17.82183431	2252.321	10.32194659	844.366	37.48870609	62.51129391	6.452382371	3.869564221	37.78441572	NA	NA	NA	NA	NA
1545	MAX_240923_W2R_19_40x_FITC_DAPI_Cy5_Cy3_Z_20_composite.tif	Wistar	Young	36	WY2R	20	7	19661.382	5462.239	27.78156185	2514.562	12.78934512	2723.356	13.85129489	731.004	26.84202873	73.15797127	10.13332633	3.717968554	45.57779814	19661.42137	10888.0952	268	275	40.62722091
1546	MAX_240923_W2R_20_40x_FITC_DAPI_Cy5_Cy3_Z_21_composite.tif	Wistar	Young	36	WY2R	21	8	17500.083	4628.092	26.44611457	1842.813	10.53031006	3257.766	18.61571742	719.227	22.07730696	77.92269304	14.50586834	4.109849079	44.40785795	17499.04072	10170.64513	257	204	39.57449466
1547	MAX_240923_W2R_21_40x_FITC_DAPI_Cy5_Cy3_Z_22_composite.tif	Wistar	Young	36	WY2R	22	9	699.132	231.451	33.10547937	110.405	15.7917246	101.242	14.48109942	3.169	3.130123862	96.86987614	14.02782307	0.453276348	36.62169662	699.237535	580.8160728	10	0	58.08160728
1548	MAX_240923_W3R__40x_FITC_DAPI_Cy5_Cy3_Z_01_composite.tif	Wistar	Young	36	WY3R	1	-9	21190.145	6054.161	28.57064451	3862.39	18.22729387	1804.075	8.513745423	920.786	51.03923063	48.96076937	4.168395261	4.345350162	44.6883162	21190.14528	7378.23139	225	412	32.79213951
1549	MAX_240923_W3R_01_40x_FITC_DAPI_Cy5_Cy3_Z_02_composite.tif	Wistar	Young	36	WY3R	2	-8	23398.606	6121.972	26.16383215	3928.616	16.78995749	2323.222	9.928890636	735.256	31.64811628	68.35188372	6.786583782	3.142306854	47.11731972	23399.8732	16387.8957	530	199	30.92055793
1550	MAX_240923_W3R_02_40x_FITC_DAPI_Cy5_Cy3_Z_03_composite.tif	Wistar	Young	36	WY3R	3	-7	36385.253	10628.991	29.21235974	6200.135	17.04024155	2969.489	8.161243238	968.027	32.59911049	67.40088951	5.500750538	2.6604927	45.58615547	36385.64901	25035.84148	879	360	28.48218599
1551	MAX_240923_W3R_03_40x_FITC_DAPI_Cy5_Cy3_Z_04_composite.tif	Wistar	Young	36	WY3R	4	-6	63039.353	13488.076	21.39627924	8760.749	13.89726985	4308.998	6.835409621	1177.956	27.33712107	72.66287893	4.966805418	1.868604203	57.87104128	63039.98706	39952.85854	1277	683	31.28649847
1552	MAX_240923_W3R_04_40x_FITC_DAPI_Cy5_Cy3_Z_05_composite.tif	Wistar	Young	36	WY3R	5	-5	70749.899	17799.767	25.15871719	10499.205	14.83988691	5016.158	7.089986093	1790.449	35.69363246	64.30636754	4.559312516	2.530673577	52.91140981	70749.95229	37524.36661	1146	1055	32.7437754
1553	MAX_240923_W3R_05_40x_FITC_DAPI_Cy5_Cy3_Z_06_composite.tif	Wistar	Young	36	WY3R	6	-4	77374.7	18869.564	24.3872532	9660.806	12.48574276	5658.622	7.313271651	1777.563	31.4133547	68.5866453	5.015927687	2.297343964	55.8137324	77377.43285	25603.32717	830	1840	30.84738213
1554	MAX_240923_W3R_06_40x_FITC_DAPI_Cy5_Cy3_Z_07_composite.tif	Wistar	Young	36	WY3R	7	-3	85868.376	23799.189	27.71589508	12853.85	14.96924782	7513.688	8.750238854	2580.34	34.34185715	65.65814285	5.745244326	3.004994528	48.56461825	85869.74929	45285.39402	1387	1402	32.64988754
1555	MAX_240923_W3R_07_40x_FITC_DAPI_Cy5_Cy3_Z_08_composite.tif	Wistar	Young	36	WY3R	8	-2	93483.464	22792.873	24.38171632	11866.283	12.69345667	7601.436	8.131316144	2111.338	27.77551505	72.22448495	5.872801205	2.258514939	54.79351086	93483.41092	52476.94379	1576	1207	33.29755317
1556	MAX_240923_W3R_08_40x_FITC_DAPI_Cy5_Cy3_Z_09_composite.tif	Wistar	Young	36	WY3R	9	-1	94240.452	27758.119	29.45456904	12515.929	13.28084568	7749.997	8.223641584	3208.201	41.39615796	58.60384204	4.819369924	3.40427166	49.04094369	94240.33292	45634.7549	1498	1745	30.46378832
1557	MAX_240923_W3R_09_40x_FITC_DAPI_Cy5_Cy3_Z_10_composite.tif	Wistar	Young	36	WY3R	10	0	94628.808	22385.609	23.65623056	11897.099	12.57238599	7494.913	7.920329082	2289.739	30.55057477	69.44942523	5.500623024	2.419706058	55.85105436	94629.44223	60266.5531	2047	1134	29.44140357
1558	MAX_240923_W3R_10_40x_FITC_DAPI_Cy5_Cy3_Z_11_composite.tif	Wistar	Young	36	WY3R	11	1	89938.477	20318.554	22.59161449	11805.284	13.12595498	6135.149	6.821495321	1904.657	31.04499989	68.95500011	4.703762106	2.117733214	57.46093521	89938.51692	48829.91647	1469	1276	33.24024266
1559	MAX_240923_W3R_11_40x_FITC_DAPI_Cy5_Cy3_Z_12_composite.tif	Wistar	Young	36	WY3R	12	2	93578.315	24116.618	25.77158821	13084.298	13.98219021	9035.691	9.655753045	3288.265	36.3919594	63.6080406	6.141835317	3.513917728	50.59046853	93578.47343	45459.95228	1458	1676	31.17966549
1560	MAX_240923_W3R_12_40x_FITC_DAPI_Cy5_Cy3_Z_13_composite.tif	Wistar	Young	36	WY3R	13	3	90213.287	23094.855	25.60028103	17088.885	18.9427584	9066.375	10.04993311	2987.286	32.9490673	67.0509327	6.738573887	3.311359224	45.40702746	90214.43584	53328.95258	1717	1172	31.05937833
1561	MAX_240923_W3R_13_40x_FITC_DAPI_Cy5_Cy3_Z_14_composite.tif	Wistar	Young	36	WY3R	14	4	87610.793	23234.623	26.52027473	11808.083	13.47788622	9490.592	10.83267446	3031.939	31.94678477	68.05321523	7.371983267	3.460691196	49.16916458	87610.67383	27543.87336	866	2266	31.80585839
1562	MAX_240923_W3R_14_40x_FITC_DAPI_Cy5_Cy3_Z_15_composite.tif	Wistar	Young	36	WY3R	15	5	78472.513	22042.249	28.08913358	10520.541	13.40665744	8513.56	10.84909821	3048.496	35.80753527	64.19246473	6.964303539	3.884794667	47.65511078	78473.26588	48125.7404	1464	989	32.8727735
1563	MAX_240923_W3R_15_40x_FITC_DAPI_Cy5_Cy3_Z_16_composite.tif	Wistar	Young	36	WY3R	16	6	73588.677	17937.767	24.37571612	8955.495	12.16966436	6934.863	9.423818015	2433.759	35.09455053	64.90544947	6.116571439	3.307246575	54.0308015	73588.5979	47002.75967	1338	735	35.12911784
1564	MAX_240923_W3R_16_40x_FITC_DAPI_Cy5_Cy3_Z_17_composite.tif	Wistar	Young	36	WY3R	17	7	71546.101	15268.517	21.34080933	6155.64	8.603739287	6880.466	9.616828735	2210.943	32.13362293	67.86637707	6.526593252	3.090235483	60.43862264	71545.58584	34198.50207	949	1008	36.03635624
1565	MAX_240923_W3R_17_40x_FITC_DAPI_Cy5_Cy3_Z_18_composite.tif	Wistar	Young	36	WY3R	18	8	28152.602	6384.424	22.67791801	3509.919	12.46747636	3493.362	12.40866475	1091.819	31.25410421	68.74589579	8.530447736	3.878217012	52.44594088	28152.4043	10009.7206	318	614	31.47710881
1566	MAX_240923_W3R_18_40x_FITC_DAPI_Cy5_Cy3_Z_19_composite.tif	Wistar	Young	36	WY3R	19	9	30636.269	7992.565	26.08857169	4252.331	13.88005504	2601.042	8.490074297	952.711	36.62805137	63.37194863	5.380325522	3.109748775	51.54129897	30636.53278	10903.86424	307	608	35.51747308
1567	MAX_240923_W3R_19_40x_FITC_DAPI_Cy5_Cy3_Z_20_composite.tif	Wistar	Young	36	WY3R	20	10	22296.462	5260.442	23.59316918	1938.826	8.695666604	1997.633	8.959416969	984.953	49.30600366	50.69399634	4.541886511	4.417530458	58.75174725	22297.66106	12069.64237	350	296	34.48469249
1568	MAX_240923_W3R_20_40x_FITC_DAPI_Cy5_Cy3_Z_21_composite.tif	Wistar	Young	36	WY3R	21	11	22229.971	4902.875	22.05524695	3780.24	17.00515039	1181.231	5.313686644	578.059	48.93699878	51.06300122	2.713327876	2.600358768	55.62591602	22229.7726	11591.48713	332	260	34.91411786
1569	MAX_240923_W3R_21_40x_FITC_DAPI_Cy5_Cy3_Z_22_composite.tif	Wistar	Young	36	WY3R	22	12	14718.739	3403.924	23.12646484	1642.522	11.15939348	1400.588	9.515679298	425.141	30.35446541	69.64553459	6.627245717	2.888433581	56.19846238	14718.95011	5611.90895	151	302	37.16495993
1570	MAX_240923_W3R_22_40x_FITC_DAPI_Cy5_Cy3_Z_23_composite.tif	Wistar	Young	36	WY3R	23	13	8691.882	2479.124	28.52229241	935.441	10.76223768	232.269	2.672252108	121.97	52.51238865	47.48761135	1.268988695	1.403263413	58.0432178	8691.842075	5213.696228	129	106	40.41624983
1571	MAX_W4R_40x_FITC_DAPI_Cy5_Cy3_Z_01_composite.tif	Wistar	Young	36	WY4R	1	10	60576.442	14503.343	23.94221668	9110.553	15.03976249	7722.561	12.74845591	1797.685	23.27835287	76.72164713	9.780825358	2.967630552	48.26956492	60575.61045	18169.07459	519	1326	35.00785086
1572	MAX_W4R01_40x_FITC_DAPI_Cy5_Cy3_Z_02_composite.tif	Wistar	Young	36	WY4R	2	9	38334.51	7706.4	20.1030351	3606.962	9.409177266	3592.254	9.370809748	886.616	24.68132821	75.31867179	7.057969438	2.31284031	61.11697789	38333.95504	10648.9942	267	668	39.88387342
1573	MAX_W4R02_40x_FITC_DAPI_Cy5_Cy3_Z_03_composite.tif	Wistar	Young	36	WY4R	3	8	47145.536	10213.251	21.66324082	5454.158	11.56876867	5117.452	10.85458441	917.195	17.92288428	82.07711572	8.909129806	1.945454603	55.9134061	47142.92204	22465.56299	650	672	34.56240461
1574	MAX_W4R03_40x_FITC_DAPI_Cy5_Cy3_Z_04_composite.tif	Wistar	Young	36	WY4R	4	7	4499.308	1571.885	34.93615018	1007.795	22.3988889	267.733	5.950537283	26.565	9.922198608	90.07780139	5.360113155	0.590424127	36.71442364	4498.833037	3459.423571	99	25	34.94367244
1575	MAX_W4R04_40x_FITC_DAPI_Cy5_Cy3_Z_05_composite.tif	Wistar	Young	36	WY4R	5	6	16605.914	3048.76	18.35948325	2262.54	13.62490496	2842.527	17.11755824	345.816	12.16579473	87.83420527	15.03507124	2.082486998	50.89805355	16604.21122	9707.822595	251	164	38.67658404
1576	MAX_W4R05_40x_FITC_DAPI_Cy5_Cy3_Z_06_composite.tif	Wistar	Young	36	WY4R	6	5	67484.872	18313.211	27.13676481	9274.773	13.74348461	6772.253	10.03521649	1719.813	25.39499041	74.60500959	7.486774221	2.548442264	49.08453409	67483.32736	23806.68461	591	1181	40.28203825
1577	MAX_W4R06_40x_FITC_DAPI_Cy5_Cy3_Z_07_composite.tif	Wistar	Young	36	WY4R	7	4	72244.573	15197.986	21.03685491	10674.912	14.7760746	5910.379	8.181069878	1099.794	18.60784224	81.39215776	6.658749301	1.522320576	56.00600062	72243.34463	39094.45206	1040	885	37.59081928
1578	MAX_W4R07_40x_FITC_DAPI_Cy5_Cy3_Z_08_composite.tif	Wistar	Young	36	WY4R	8	3	73816.986	18674.871	25.2988804	11082.07	15.01289961	7539.856	10.21425611	1741.202	23.09330576	76.90669424	7.855446712	2.358809394	49.47396389	73814.55619	49226.53345	1028	678	47.88573293
1579	MAX_W4R08_40x_FITC_DAPI_Cy5_Cy3_Z_09_composite.tif	Wistar	Young	36	WY4R	9	2	73439.587	18155.803	24.722093	9800.786	13.34537189	8343.029	11.36039749	1591.082	19.07079551	80.92920449	9.193879317	2.166518175	50.57213761	73437.21086	51201.6343	1404	695	36.4684005
1580	MAX_W4R09_40x_FITC_DAPI_Cy5_Cy3_Z_10_composite.tif	Wistar	Young	36	WY4R	10	1	74733.784	18109.539	24.23206484	11468.261	15.34548418	7915.036	10.59097449	1413.659	17.86042413	82.13957587	8.699381527	1.891592964	49.83147648	74735.40819	55843.91376	1609	543	34.707218
1581	MAX_W4R10_40x_FITC_DAPI_Cy5_Cy3_Z_11_composite.tif	Wistar	Young	36	WY4R	11	0	77294.134	19047.093	24.64235255	14352.511	18.56869371	7670.039	9.923183821	1644.713	21.44334599	78.55665401	7.795321182	2.12786264	46.86576992	77293.30254	43070.37074	994	849	43.33035285
1582	MAX_W4R11_40x_FITC_DAPI_Cy5_Cy3_Z_12_composite.tif	Wistar	Young	36	WY4R	12	1	70460.566	17851.814	25.33589355	11455.666	16.25826565	7451.844	10.5759071	1601.249	21.48795654	78.51204346	8.303360776	2.27254632	47.8299337	70457.7143	30852.40521	803	1180	38.42142616
1583	MAX_W4R12_40x_FITC_DAPI_Cy5_Cy3_Z_13_composite.tif	Wistar	Young	36	WY4R	13	2	71152.146	15540.264	21.84089289	12609.592	17.72201221	7156.147	10.05752799	1434.467	20.04524222	79.95475778	8.041472143	2.016055847	50.37956691	71152.1459	39063.75696	1075	904	36.33837857
1584	MAX_W4R13_40x_FITC_DAPI_Cy5_Cy3_Z_14_composite.tif	Wistar	Young	36	WY4R	14	3	62221.103	14040.204	22.56501946	10103.533	16.23811298	5079.084	8.162960403	998.262	19.65437075	80.34562925	6.558581901	1.604378502	53.03390716	62218.52819	27258.86019	682	1018	39.96900321
1585	MAX_W4R14_40x_FITC_DAPI_Cy5_Cy3_Z_15_composite.tif	Wistar	Young	36	WY4R	15	4	40722.163	11446.397	28.10851919	7262.855	17.83514054	5752.575	14.12639844	1433.886	24.92598532	75.07401468	10.60525444	3.521144002	39.92994184	40723.94524	19448.21532	638	811	30.48309611
1586	MAX_W4R15_40x_FITC_DAPI_Cy5_Cy3_Z_16_composite.tif	Wistar	Young	36	WY4R	16	5	46352.794	9900.892	21.35986021	7752.955	16.72597125	4412.564	9.519521089	894.67	20.27551328	79.72448672	7.589389326	1.930131763	52.39464745	46349.98193	26717.46338	623	435	42.88517397
1587	MAX_W4R16_40x_FITC_DAPI_Cy5_Cy3_Z_17_composite.tif	Wistar	Young	36	WY4R	17	6	38507.761	9029.538	23.44861858	4964.956	12.8933905	3279.709	8.517007779	576.739	17.58506624	82.41493376	7.01928632	1.497721459	55.14098314	38508.98888	20466.70456	446	315	45.88947212
1588	MAX_W4R17_40x_FITC_DAPI_Cy5_Cy3_Z_18_composite.tif	Wistar	Young	36	WY4R	18	7	23560.238	4704.3	19.96711578	3834.293	16.27442388	1831.828	7.775082747	407.369	22.23838701	77.76161299	6.046029756	1.729052992	55.98337759	23559.34055	11381.19552	208	285	54.71728617
1589	MAX_W4R18_40x_FITC_DAPI_Cy5_Cy3_Z_19_composite.tif	Wistar	Young	36	WY4R	19	8	15000.494	4103.03	27.35263252	3023.437	20.15558288	1593.67	10.62411678	214.102	13.43452534	86.56547466	9.196817118	1.427299661	41.86766782	14999.27887	7164.858859	194	209	36.93226216
1590	MAX_W4R19_40x_FITC_DAPI_Cy5_Cy3_Z_20_composite.tif	Wistar	Young	36	WY4R	20	9	892.558	190.019	21.28926075	46.528	5.212882524	11.196	1.254372265	3.063	27.35798499	72.64201501	0.911201289	0.343170976	72.24348446	893.0066072	803.2206013	14	0	57.3729001
1591	MAX_W5R_40x_FITC_DAPI_Cy5_Cy3_Z_01_composite.tif	Wistar	Young	37	WY5R	1	-8	24303.997	5794.905	23.84342378	3663.55	15.07385802	2640.599	10.86487544	355.877	13.47713151	86.52286849	9.400601885	1.464273551	50.21784277	24305.9377	8930.364992	224	392	39.86770086
1592	MAX_W5R01_40x_FITC_DAPI_Cy5_Cy3_Z_02_composite.tif	Wistar	Young	37	WY5R	2	-7	38845.814	6962.008	17.92215758	6313.629	16.25304853	3892.413	10.02016073	477.927	12.27842472	87.72157528	8.789842839	1.230317892	55.80463316	38844.67835	21580.89838	367	309	58.80353783
1593	MAX_W5R02_40x_FITC_DAPI_Cy5_Cy3_Z_03_composite.tif	Wistar	Young	37	WY5R	3	-6	59861.968	15636.699	26.12125782	8386.889	14.01037968	5747.849	9.601837681	737.764	12.83547985	87.16452015	8.369395741	1.23244194	50.26652482	59861.69104	36313.82413	799	623	45.44909153
1594	MAX_W5R03_40x_FITC_DAPI_Cy5_Cy3_Z_04_composite.tif	Wistar	Young	37	WY5R	4	-5	64371.417	12832.804	19.93556239	8589.109	13.34304789	4735.433	7.356421873	534.251	11.28198836	88.71801164	6.526471213	0.82995066	59.36496784	64371.04697	37027.2681	870	766	42.56007828
1595	MAX_W5R04_40x_FITC_DAPI_Cy5_Cy3_Z_05_composite.tif	Wistar	Young	37	WY5R	5	-4	69397.292	16335.039	23.53843865	8762.228	12.62618144	5935.254	8.552572916	642.543	10.82587198	89.17412802	7.626682321	0.925890595	55.282807	69399.90628	48626.34744	1137	566	42.76723609
1596	MAX_W5R05_40x_FITC_DAPI_Cy5_Cy3_Z_06_composite.tif	Wistar	Young	37	WY5R	6	-3	78950.678	17565.254	22.24838905	9869.336	12.50063489	8342.659	10.56692509	1048.724	12.57062047	87.42937953	9.238597039	1.328328048	54.68405097	78953.84645	41189.31581	1017	1093	40.50080217
1597	MAX_W5R06_40x_FITC_DAPI_Cy5_Cy3_Z_07_composite.tif	Wistar	Young	37	WY5R	7	-2	72039.554	19937.802	27.67618745	8379.707	11.63209173	6606.95	9.171281099	1046.797	15.84387652	84.15612348	7.718194646	1.453086453	51.52043973	72040.0297	49599.51634	967	590	51.29215754
1598	MAX_W5R07_40x_FITC_DAPI_Cy5_Cy3_Z_08_composite.tif	Wistar	Young	37	WY5R	8	-1	70967.566	18410.861	25.94264118	7310.544	10.30124663	4544.938	6.404246695	662.401	14.57447824	85.42552176	5.470861154	0.933385541	57.3518655	70969.15058	25726.17489	491	1142	52.3954682
1599	MAX_W5R08_40x_FITC_DAPI_Cy5_Cy3_Z_09_composite.tif	Wistar	Young	37	WY5R	9	0	80480.154	20625.448	25.62799271	8873.715	11.02596672	6031.425	7.494301017	989.786	16.41048343	83.58951657	6.264449991	1.229851026	55.85173955	80482.53074	47143.72823	1039	861	45.37413689
1600	MAX_W5R09_40x_FITC_DAPI_Cy5_Cy3_Z_10_composite.tif	Wistar	Young	37	WY5R	10	1	74564.309	17578.879	23.57546021	8451.294	11.33423499	7398.952	9.922913656	975.5	13.18429961	86.81570039	8.614646989	1.308266667	55.16739114	74565.00865	39935.74742	1028	1040	38.84800333
1601	MAX_W5R10_40x_FITC_DAPI_Cy5_Cy3_Z_11_composite.tif	Wistar	Young	37	WY5R	11	2	70995.927	16678.32	23.49193919	7122.928	10.03286851	7361.456	10.36884271	1127.151	15.31152261	84.68847739	8.781215013	1.587627696	56.10634959	70997.07519	25212.60954	626	1395	40.27573409
1602	MAX_W5R11_40x_FITC_DAPI_Cy5_Cy3_Z_12_composite.tif	Wistar	Young	37	WY5R	12	3	70260.46	16893.611	24.04426473	7723.168	10.99219675	6711.492	9.55230296	901.668	13.43468785	86.56531215	8.268980875	1.283322085	55.41123557	70261.41023	50424.6454	1198	502	42.09068898
1603	MAX_W5R12_40x_FITC_DAPI_Cy5_Cy3_Z_13_composite.tif	Wistar	Young	37	WY5R	13	4	63318.599	15117.262	23.87491549	7126.968	11.25572598	7256.94	11.46099269	727.228	10.02113839	89.97886161	10.31247075	1.148521937	53.40836584	63319.94613	37744.30897	910	660	41.47726261
1604	MAX_W5R13_40x_FITC_DAPI_Cy5_Cy3_Z_14_composite.tif	Wistar	Young	37	WY5R	14	5	56305.997	11795.329	20.94861938	6017.325	10.68682791	5227.302	9.28373935	527.254	10.08654178	89.91345822	8.347331102	0.936408248	59.08081336	56305.04625	27448.0853	665	762	41.27531624
1605	MAX_W5R14_40x_FITC_DAPI_Cy5_Cy3_Z_15_composite.tif	Wistar	Young	37	WY5R	15	6	41703.129	9975.701	23.92074945	3888.004	9.323051035	5099.707	12.2285956	802.063	15.72762906	84.27237094	10.30532745	1.923268156	54.52760391	41701.78193	15296.73156	365	762	41.90885359
1606	MAX_W5R15_40x_FITC_DAPI_Cy5_Cy3_Z_16_composite.tif	Wistar	Young	37	WY5R	16	7	12443.576	2876.09	23.11305046	1951.528	15.68301588	2971.258	23.87784669	587.935	19.78740991	80.21259009	19.15303929	4.724807403	37.32608697	12446.00562	5127.460256	109	221	47.04091978
1607	MAX_W6R_40x_FITC_DAPI_Cy5_Cy3_Z_01_composite.tif	Wistar	Young	37	WY6R	1	-12	33497.016	10344.649	30.88230008	5583.549	16.66879521	2919.079	8.714444893	487.697	16.7072217	83.2927783	7.258503265	1.455941628	43.73445981	33497.29363	18512.80225	384	363	48.21042254
1608	MAX_W6R01_40x_FITC_DAPI_Cy5_Cy3_Z_02_composite.tif	Wistar	Young	37	WY6R	2	-11	38692.499	10529.017	27.21203663	4705.884	12.16226432	3219.767	8.321424264	658.81	20.46141848	79.53858152	6.618742821	1.702681442	52.30427479	38692.57834	32178.25818	747	160	43.07665085
1609	MAX_W6R02_40x_FITC_DAPI_Cy5_Cy3_Z_03_composite.tif	Wistar	Young	37	WY6R	3	-10	47173.289	13306.902	28.20855251	5551.571	11.76846287	4266.854	9.045063616	1045.635	24.50599435	75.49400565	6.828480838	2.216582778	50.977921	47172.51474	30991.93874	731	395	42.39663302
1610	MAX_W6R03_40x_FITC_DAPI_Cy5_Cy3_Z_04_composite.tif	Wistar	Young	37	WY6R	4	-9	53467.985	18627.524	34.83864971	13225.386	24.73514945	3818.291	7.141265937	980.253	25.67255874	74.32744126	5.307920244	1.833345693	33.2849349	53466.83635	43311.46793	770	202	56.24865965
1611	MAX_W6R04_40x_FITC_DAPI_Cy5_Cy3_Z_05_composite.tif	Wistar	Young	37	WY6R	5	-8	66365.986	18348.569	27.64754976	8124.702	12.2422682	7216.961	10.87448772	1400.456	19.40506537	80.59493463	8.764286272	2.110201452	49.23569432	66364.56051	52161.39865	1232	360	42.3387976
1612	MAX_W6R05_40x_FITC_DAPI_Cy5_Cy3_Z_06_composite.tif	Wistar	Young	37	WY6R	6	-7	66214.916	17829.527	26.92675318	7716.382	11.65354042	7352.372	11.10380024	1695.836	23.06515503	76.93484497	8.542691499	2.561108739	50.31590616	66212.69815	20325.73664	443	1202	45.88202402
1613	MAX_W6R06_40x_FITC_DAPI_Cy5_Cy3_Z_07_composite.tif	Wistar	Young	37	WY6R	7	-6	70575.909	17746.823	25.14572359	7380.864	10.45805021	7154.457	10.13725094	1331.218	18.60683487	81.39316513	8.251029399	1.886221543	54.25897525	70573.57173	27254.24699	680	1228	40.07977499
1614	MAX_W6R07_40x_FITC_DAPI_Cy5_Cy3_Z_08_composite.tif	Wistar	Young	37	WY6R	8	-5	61480.17	16047.845	26.10247337	8360.906	13.59935407	6011.753	9.778361055	1315.876	21.88839096	78.11160904	7.638035158	2.140325897	50.51981151	61478.77872	28776.66107	588	863	48.93989978
1615	MAX_W6R08_40x_FITC_DAPI_Cy5_Cy3_Z_09_composite.tif	Wistar	Young	37	WY6R	9	-4	67729.262	14218.71	20.99345184	7325.411	10.81572541	5692.105	8.404203489	1059.841	18.61949138	81.38050862	6.839383544	1.564819944	59.78661926	67727.75682	61416.20884	1087	95	56.50065211
1616	MAX_W6R09_40x_FITC_DAPI_Cy5_Cy3_Z_10_composite.tif	Wistar	Young	37	WY6R	10	-3	69305.161	19428.215	28.03285458	7891.35	11.38638146	7328.078	10.57363967	1161.611	15.85150977	84.14849023	8.897558149	1.676081526	50.00712429	69304.72495	49579.20321	1103	527	44.94941361
1617	MAX_W6R10_40x_FITC_DAPI_Cy5_Cy3_Z_11_composite.tif	Wistar	Young	37	WY6R	11	-2	69920.77	14821.591	21.19769419	7417.833	10.60891206	7938.379	11.35339185	1292.296	16.27909174	83.72090826	9.505162772	1.848229074	56.84000191	69921.32412	42201.36221	1075	737	39.25708113
1618	MAX_W6R11_40x_FITC_DAPI_Cy5_Cy3_Z_12_composite.tif	Wistar	Young	37	WY6R	12	-1	76156.843	19542.21	25.66047807	9033.658	11.8619124	6372.938	8.368175136	1082.102	16.9796411	83.0203589	6.947289031	1.420886105	54.10943439	76156.05131	46822.64744	1078	713	43.43473789
1619	MAX_W6R12_40x_FITC_DAPI_Cy5_Cy3_Z_13_composite.tif	Wistar	Young	37	WY6R	13	0	77443.435	21032.051	27.15795212	9664.213	12.47906036	6911.889	8.925080609	1361.084	19.69192503	80.30807497	7.167560427	1.757520182	51.43790691	77444.68958	57175.03578	1333	477	42.89199983
1620	MAX_W6R13_40x_FITC_DAPI_Cy5_Cy3_Z_14_composite.tif	Wistar	Young	37	WY6R	14	1	75978.628	18259.236	24.0320686	7868.403	10.35607408	7329.742	9.647110237	1474.103	20.11125357	79.88874643	7.706955435	1.940154802	55.96474709	75982.3906	40416.71519	902	973	44.80788824
1621	MAX_W6R14_40x_FITC_DAPI_Cy5_Cy3_Z_15_composite.tif	Wistar	Young	37	WY6R	15	2	57003.043	16741.378	29.36927069	6157.885	10.8027303	5792.29	10.16136981	1149.913	19.85247631	80.14752369	8.144086273	2.017283533	49.6666292	57002.56738	52214.89881	1450	123	36.01027504
1622	MAX_W6R15_40x_FITC_DAPI_Cy5_Cy3_Z_16_composite.tif	Wistar	Young	37	WY6R	16	3	50883.711	13033.149	25.61359764	6664.964	13.09842358	4074.353	8.007185246	636.364	15.61877432	84.38122568	6.756561053	1.250624193	53.28079353	50880.99873	36881.48998	870	330	42.39251722
1623	MAX_W6R16_40x_FITC_DAPI_Cy5_Cy3_Z_17_composite.tif	Wistar	Young	37	WY6R	17	4	45657.65	11702.115	25.63012989	4685.261	10.26172175	3645.515	7.984456055	656.882	18.01890817	81.98109183	6.545744251	1.438711804	56.12369231	45656.46135	30120.37041	777	429	38.76495548
1624	MAX_W6R17_40x_FITC_DAPI_Cy5_Cy3_Z_18_composite.tif	Wistar	Young	37	WY6R	18	5	39667.022	8727.319	22.00144745	5092.921	12.83918163	4275.911	10.779511	643.362	15.04619717	84.95380283	9.157604521	1.621906479	54.37985992	39665.6223	17721.82962	416	626	42.60055198
1625	MAX_W6R18_40x_FITC_DAPI_Cy5_Cy3_Z_19_composite.tif	Wistar	Young	37	WY6R	19	6	38353.628	9652.858	25.16804408	4614.228	12.03074713	3738.571	9.747633262	828.998	22.17419436	77.82580564	7.586174116	2.161459145	53.05357553	38352.86984	18977.429	514	565	36.9210681
1626	MAX_W6R19_40x_FITC_DAPI_Cy5_Cy3_Z_20_composite.tif	Wistar	Young	37	WY6R	20	7	39856.17	10148.424	25.46261721	5670.294	14.22689134	4288.877	10.76088596	1067.526	24.89057159	75.10942841	8.082439933	2.678446022	49.54960549	39855.53606	28193.92325	600	246	46.98987208
1627	MAX_W6R20_40x_FITC_DAPI_Cy5_Cy3_Z_21_composite.tif	Wistar	Young	37	WY6R	21	8	38773.593	9634.532	24.84817953	5645.789	14.56091263	5227.461	13.48201339	1547.908	29.61108653	70.38891347	9.489842739	3.992170651	47.10889445	38773.091	24974.87137	636	330	39.26866568
1628	MAX_W6R21_40x_FITC_DAPI_Cy5_Cy3_Z_22_composite.tif	Wistar	Young	37	WY6R	22	9	25800.862	7385.617	28.62546608	3817.076	14.79437392	2867.825	11.11522941	1095.807	38.21038592	61.78961408	6.868057354	4.247172052	45.46493059	25801.97067	13868.05297	327	286	42.40994792
1629	MAX_W6R22_40x_FITC_DAPI_Cy5_Cy3_Z_23_composite.tif	Wistar	Young	37	WY6R	23	10	20381.85	3687.923	18.0941524	3487.051	17.10860888	2254.064	11.05917274	617.853	27.41062366	72.58937634	8.027784524	3.03138822	53.73806598	20382.93258	6108.420828	163	360	37.4749744
1630	MAX_W7R_40x_FITC_DAPI_Cy5_Cy3_Z_01_composite.tif	Wistar	Young	37	WY7R	1	-3	14823.915	2271.73	15.32476407	2201.912	14.85378188	681.202	4.595290785	71.535	10.50129037	89.49870963	4.112725957	0.482564829	65.22616326	14823.14918	14398.76019	176	3	81.81113744
1631	MAX_W7R01_40x_FITC_DAPI_Cy5_Cy3_Z_02_composite.tif	Wistar	Young	37	WY7R	2	-2	56687.831	23132.378	40.80660274	16358.567	28.85728156	4145.887	7.313539655	1220.576	29.44064804	70.55935196	5.160386186	2.15315347	23.02257604	56686.01122	42627.60661	115	96	370.6748401
1632	MAX_W7R02_40x_FITC_DAPI_Cy5_Cy3_Z_03_composite.tif	Wistar	Young	37	WY7R	3	-1	55028.753	15540.633	28.24093252	6280.595	11.41329697	4803.746	8.729520002	1027.969	21.39932045	78.60067955	6.861462043	1.868057959	51.61625051	55032.75345	32932.89684	442	353	74.50881639
1633	MAX_W7R03_40x_FITC_DAPI_Cy5_Cy3_Z_04_composite.tif	Wistar	Young	37	WY7R	4	0	58754.015	16551.148	28.17024164	8538.303	14.53228856	4561.205	7.76322265	700.822	15.36484328	84.63515672	6.570415656	1.192806994	49.53424715	58753.38106	44255.90375	1107	357	39.97823283
1634	MAX_W7R04_40x_FITC_DAPI_Cy5_Cy3_Z_05_composite.tif	Wistar	Young	37	WY7R	5	1	51501.195	14838.412	28.81178194	6361.002	12.3511736	3037.273	5.897480631	424.243	13.96789159	86.03210841	5.07372693	0.823753701	52.93956383	51499.35145	26229.76303	575	685	45.61697918
1635	MAX_W7R05_40x_FITC_DAPI_Cy5_Cy3_Z_06_composite.tif	Wistar	Young	37	WY7R	6	2	46176.559	11098.996	24.03599627	6970.326	15.0949446	2705.717	5.859503303	515.344	19.04648565	80.95351435	4.743473848	1.116029456	55.00955582	46177.20582	21758.71704	424	552	51.31772888
1636	MAX_W7R06_40x_FITC_DAPI_Cy5_Cy3_Z_07_composite.tif	Wistar	Young	37	WY7R	7	3	43262.708	10028.566	23.18062475	5308.528	12.2704478	2700.62	6.242373917	386.35	14.30597418	85.69402582	5.349341516	0.893032401	58.30655353	43262.57623	21325.01996	496	619	42.99399186
1637	MAX_W7R07_40x_FITC_DAPI_Cy5_Cy3_Z_08_composite.tif	Wistar	Young	37	WY7R	8	4	46337.109	10518.085	22.69905315	6974.393	15.05142023	3662.838	7.904761603	421.074	11.49584011	88.50415989	6.996042848	0.908718755	54.34476501	46337.74263	16783.40945	407	831	41.23687825
[truncated: 18 more rows]
